# Supplementary material for: Distributions, interactions, and dynamics of prokaryotes and phages in a hybrid biological wastewater treatment system
Source: Microbiome. 2024 Jul 22;12:134. doi: 10.1186/s40168-024-01853-6 (PMC11265110; doi:10.1186/s40168-024-01853-6)
Supplement: Supplementary file 3 — Additional file 2: Table S1. Water parameters of different tanks. Table S2. Characteristics of the 454 reconstructed MAGs. Table S3. The relative abundance and transcriptional activity of MAGs in activated sludge and biofilm samples. Table S4. The detailed information of vOTUs predicted from different assemblies. Table S5. CheckV result of the recontructed vOTUs. Table S6. Viral clusters consist of members equal to or greater than two. Table S7. PhaGCN2 classification result for phage genomes. Table S8. Prediction results of phage lifestyle. Table S9. Phage coverage in in-situ samples and enriched-VLP samples. Table S10. Predicted host-phage linkages using four different methods. Table S11. AMGs identified in reconstructed phage genomes using DRAM-v. Table S12. Filtered annotated and expected AMG numbers. Table S13. Prokaryote coverage calculated from a 13-month time-series AS metagenomic data. Table S14. Phage coverage calculated from a 13-month time-series AS metagenomic data. [file 40168_2024_1853_MOESM2_ESM.xlsx]

## Sheet: S1 Water parameters
Table S1 Water parameters of different tanks
Sampling points	NH4+-N (mg/L)	NO2--N (mg/L)	NO3--N (mg/L)	DO (mg/L)
Influent	28.4335	0.112901	1.50264	NA
A	13.4478	0.345776	1.53322	NA
B	9.62384	0.390488	4.30035	7.33
C	3.48946	0.669317	6.56297	4.18
D	3.09904	0.682358	6.70821	0.7
Effluent	1.49458	0.197668	4.46851	NA

## Sheet: S2 MAGs information
Table S2 Characteristics of the 454 reconstructed MAGs
MAGs	Bin id	Completeness (%)	Contamination (%)	GC Content	Genome size (bp)	contigs	N50 (contigs)	predicted genes	5S rRNA	16S rRNA	23S rRNA	tRNA count	Classification
STL-MIC1	C1.33	93.22	0.93	0.580763	1424401	13	235683	1431	1	1	1	43	d__Archaea;p__Micrarchaeota;c__Micrarchaeia;o__Anstonellales;f__Bilamarchaeaceae;g__Bilamarchaeum;s__
STL-UNK1	C4.31	97.48	3.36	0.700851	8174981	118	107942	6702	1	1	1	44	d__Bacteria;p__JADJOY01;c__JADJOY01;o__JADJOY01;f__JADJOY01;g__JADJOY01;s__
STL-ACI1	C4.172	89.96	0.85	0.525334	5174925	174	68458	4781	2	1	1	48	d__Bacteria;p__Acidobacteriota;c__Terriglobia;o__VXMN01;f__VXMN01;g__;s__
STL-ACI2	C1.117	92.25	3.56	0.627574	9391393	76	286522	8105	1	1	1	46	d__Bacteria;p__Acidobacteriota;c__Terriglobia;o__Bryobacterales;f__Bryobacteraceae;g__DSOI01;s__
STL-ACI3	C4.145	93.16	1.32	0.604939	10214556	43	379842	8376	1	1	1	49	d__Bacteria;p__Acidobacteriota;c__Terriglobia;o__Bryobacterales;f__Bryobacteraceae;g__CADEFT01;s__
STL-ACI4	C1.176	95.61	1.75	0.601076	9061366	40	430048	7621	1	1	1	47	d__Bacteria;p__Acidobacteriota;c__Terriglobia;o__Bryobacterales;f__Bryobacteraceae;g__Bog-159;s__
STL-ACI5	C2.210	84.56	1.71	0.559802	7346175	181	59855	6155	0	0	0	76	d__Bacteria;p__Acidobacteriota;c__Blastocatellia;o__RBC074;f__RBC074;g__RBC074;s__RBC074 sp016789605
STL-ACI6	C1.198	96.58	5.98	0.577388	8182673	12	1929556	6445	2	2	2	81	d__Bacteria;p__Acidobacteriota;c__Blastocatellia;o__RBC074;f__RBC074;g__;s__
STL-ACI7	C1.341	60.19	1.71	0.549446	5779793	157	61595	5444	0	0	0	62	d__Bacteria;p__Acidobacteriota;c__Blastocatellia;o__RBC074;f__RBC074;g__JAFDVL01;s__
STL-ACI8	C1.2	98.29	0.9	0.712066	3480742	2	3479236	3098	2	2	2	75	d__Bacteria;p__Acidobacteriota;c__Holophagae;o__Holophagales;f__Holophagaceae;g__JADJVL01;s__
STL-ACI9	C4.72	90.18	0.88	0.683923	3236236	14	481741	2942	2	2	2	59	d__Bacteria;p__Acidobacteriota;c__Holophagae;o__Holophagales;f__Holophagaceae;g__Geothrix;s__
STL-ACI10	C4.156	63.16	0	0.696903	7002398	84	184182	5928	0	0	0	64	d__Bacteria;p__Acidobacteriota;c__UBA890;o__;f__;g__;s__
STL-ACI11	C1.23	90.17	2.61	0.625525	4417439	47	148403	3752	1	1	1	40	d__Bacteria;p__Acidobacteriota;c__Polarisedimenticolia;o__J045;f__J045;g__JAJFTU01;s__
STL-ACI12	C1.273	97.86	2.56	0.721994	5846373	5	1659718	4673	1	1	1	47	d__Bacteria;p__Acidobacteriota;c__Thermoanaerobaculia;o__UBA5066;f__UBA5066;g__UBA5066;s__
STL-ACI13	C1.108	96.94	0.85	0.709406	4522321	1	4522321	3755	1	1	1	47	d__Bacteria;p__Acidobacteriota;c__Thermoanaerobaculia;o__UBA5704;f__UBA5704;g__;s__
STL-ACI14	C1.267	97.44	1.99	0.690323	5607077	29	304677	4469	1	1	1	47	d__Bacteria;p__Acidobacteriota;c__Thermoanaerobaculia;o__UBA5704;f__UBA5704;g__;s__
STL-ACI15	C1.250	98.01	5.98	0.671557	4713438	16	1618111	4080	1	1	1	45	d__Bacteria;p__Acidobacteriota;c__Vicinamibacteria;o__Vicinamibacterales;f__UBA2999;g__WHSN01;s__WHSN01 sp018268955
STL-ACI16	C1.260	91.17	8.76	0.644105	6240741	198	66337	5841	1	1	1	51	d__Bacteria;p__Acidobacteriota;c__Vicinamibacteria;o__Vicinamibacterales;f__UBA2999;g__WHSN01;s__
STL-ACI17	C1.313	95.44	6.22	0.679494	5526492	25	598401	4768	1	1	1	46	d__Bacteria;p__Acidobacteriota;c__Vicinamibacteria;o__Vicinamibacterales;f__UBA2999;g__WHSN01;s__
STL-ACI18	C3.94	65.52	1.72	0.706686	4201335	55	111439	3743	0	0	0	25	d__Bacteria;p__Acidobacteriota;c__Vicinamibacteria;o__Vicinamibacterales;f__UBA2999;g__CADEFD01;s__
STL-ACI19	C2.162	95.73	3.85	0.685938	6957106	96	125028	5743	1	1	1	49	d__Bacteria;p__Acidobacteriota;c__Vicinamibacteria;o__Vicinamibacterales;f__;g__;s__
STL-ACI20	C2.206	91.81	6.89	0.732021	7142413	191	87798	6212	1	1	1	50	d__Bacteria;p__Acidobacteriota;c__Vicinamibacteria;o__Fen-336;f__Fen-336;g__;s__
STL-ACT1	C1.252	96.04	1.71	0.373393	1528672	13	139136	1526	1	1	1	36	d__Bacteria;p__Actinomycetota;c__Acidimicrobiia;o__IMCC26256;f__JAGPDB01;g__JAGPDB01;s__
STL-ACT2	C2.190	98.29	2.14	0.707203	5315117	26	411720	4897	1	1	1	49	d__Bacteria;p__Actinomycetota;c__Acidimicrobiia;o__Acidimicrobiales;f__Ilumatobacteraceae;g__VFMC01;s__
STL-ACT3	C3.196	95.87	3.85	0.712861	3305151	40	312877	3069	1	1	1	37	d__Bacteria;p__Actinomycetota;c__Acidimicrobiia;o__Acidimicrobiales;f__Microtrichaceae;g__AWTP1-35;s__AWTP1-35 sp003962875
STL-ACT4	C2.83	90.6	2.14	0.706847	4075576	26	310949	3998	1	2	1	54	d__Bacteria;p__Actinomycetota;c__Acidimicrobiia;o__Acidimicrobiales;f__Microtrichaceae;g__SSF14;s__
STL-ACT5	C1.219	86.32	0.85	0.735864	4599195	37	312806	4174	1	1	1	38	d__Bacteria;p__Actinomycetota;c__Acidimicrobiia;o__Acidimicrobiales;f__UBA8139;g__;s__
STL-ACT6	C2.144	78.09	2.99	0.726825	3708952	54	131004	3498	0	0	0	46	d__Bacteria;p__Actinomycetota;c__Acidimicrobiia;o__Acidimicrobiales;f__JAAYBP01;g__JAGQSI01;s__
STL-ACT7	C2.255	99.15	2.14	0.709182	3550947	2	2630177	3301	1	2	1	48	d__Bacteria;p__Actinomycetota;c__Acidimicrobiia;o__IMCC26256;f__;g__;s__
STL-ACT8	C4.45	78.06	1.71	0.708998	3872272	68	104640	4148	2	1	2	38	d__Bacteria;p__Actinomycetota;c__Acidimicrobiia;o__IMCC26256;f__PALSA-555;g__;s__
STL-ACT9	C1.50	94.87	2.14	0.702939	3680469	8	1338155	3371	1	1	1	47	d__Bacteria;p__Actinomycetota;c__Acidimicrobiia;o__UBA2766;f__UBA2766;g__JAIBAC01;s__
STL-ACT10	C2.106	95.66	0.84	0.59129	3430625	53	109895	2982	3	3	3	48	d__Bacteria;p__Actinomycetota;c__Actinomycetia;o__Actinomycetales;f__Actinomycetaceae;g__Ancrocorticia;s__
STL-ACT11	C2.141	92.44	0	0.691256	3166621	35	204169	3020	1	1	1	39	d__Bacteria;p__Actinomycetota;c__Actinomycetia;o__Actinomycetales;f__Dermatophilaceae;g__Tetrasphaera_A;s__
STL-ACT12	C3.214	93.24	0.27	0.711116	3101830	44	167309	2836	1	1	1	39	d__Bacteria;p__Actinomycetota;c__Actinomycetia;o__Actinomycetales;f__Dermatophilaceae;g__Lutibacillus;s__Lutibacillus vidarii
STL-ACT13	C4.91	86.08	1.62	0.711558	2673595	34	163626	2575	1	1	1	43	d__Bacteria;p__Actinomycetota;c__Actinomycetia;o__Actinomycetales;f__Dermatophilaceae;g__Phycicoccus_A;s__Phycicoccus_A sp020161815
STL-ACT14	C3.37	83.24	0	0.693091	2301961	10	440808	2149	1	1	1	33	d__Bacteria;p__Actinomycetota;c__Actinomycetia;o__Actinomycetales;f__Dermatophilaceae;g__Phycicoccus_A;s__Phycicoccus_A elongatus
STL-ACT15	C1.95	94.9	0	0.699827	3654550	9	840976	3383	1	1	1	38	d__Bacteria;p__Actinomycetota;c__Actinomycetia;o__Actinomycetales;f__Dermatophilaceae;g__Tetrasphaera_A;s__
STL-ACT16	C1.150	96.19	4.68	0.713001	5237139	56	160360	4738	1	1	1	45	d__Bacteria;p__Actinomycetota;c__Actinomycetia;o__Actinomycetales;f__Kineosporiaceae;g__JADJPO01;s__
STL-ACT17	C1.181	94.03	0.53	0.740216	4914480	19	728303	4210	2	2	2	46	d__Bacteria;p__Actinomycetota;c__Actinomycetia;o__Actinomycetales;f__Kineosporiaceae;g__;s__
STL-ACT18	C2.2	80.03	0	0.698887	2053266	61	65537	2048	0	0	0	42	d__Bacteria;p__Actinomycetota;c__Actinomycetia;o__Actinomycetales;f__Microbacteriaceae;g__Microbacterium;s__Microbacterium sp003248845
STL-ACT19	C3.175	99.18	1.14	0.675028	4106134	4	4080843	3818	2	2	2	53	d__Bacteria;p__Actinomycetota;c__Actinomycetia;o__Mycobacteriales;f__Mycobacteriaceae;g__Gordonia;s__Gordonia sp002477755
STL-ACT20	C1.171	86.48	0.18	0.683361	4014115	12	781531	3645	2	1	2	35	d__Bacteria;p__Actinomycetota;c__Actinomycetia;o__Mycobacteriales;f__Mycobacteriaceae;g__Mycobacterium;s__
STL-ACT21	C1.328	92.45	2.2	0.651726	3645245	50	157650	3407	1	2	1	46	d__Bacteria;p__Actinomycetota;c__Actinomycetia;o__Mycobacteriales;f__Mycobacteriaceae;g__Mycobacterium;s__
STL-ACT22	C2.152	53.73	0.93	0.680175	2758422	41	212687	2715	0	0	0	19	d__Bacteria;p__Actinomycetota;c__Actinomycetia;o__Mycobacteriales;f__Mycobacteriaceae;g__Mycobacterium;s__
STL-ACT23	C2.202	93.21	0	0.682092	4554953	15	881507	4261	2	2	2	39	d__Bacteria;p__Actinomycetota;c__Actinomycetia;o__Mycobacteriales;f__Mycobacteriaceae;g__Mycobacterium;s__
STL-ACT24	C3.155	58.45	0.69	0.684793	3021262	33	144320	2913	1	1	1	27	d__Bacteria;p__Actinomycetota;c__Actinomycetia;o__Mycobacteriales;f__Mycobacteriaceae;g__Mycobacterium;s__
STL-ACT25	C3.233	54.81	4.68	0.692122	3023010	140	75208	2967	1	1	1	37	d__Bacteria;p__Actinomycetota;c__Actinomycetia;o__Mycobacteriales;f__Mycobacteriaceae;g__Mycobacterium;s__
STL-ACT26	C1.211	81.76	1.26	0.692006	3228312	12	575261	3144	0	0	0	31	d__Bacteria;p__Actinomycetota;c__Actinomycetia;o__Mycobacteriales;f__Mycobacteriaceae;g__Mycobacterium;s__Mycobacterium insubricum
STL-ACT27	C3.207	86.67	1.72	0.718606	4521540	114	94533	4285	2	2	2	32	d__Bacteria;p__Actinomycetota;c__Actinomycetia;o__Mycobacteriales;f__Nakamurellaceae;g__Nakamurella;s__Nakamurella multipartita
STL-ACT28	C2.256	58.62	3.45	0.737527	3221757	82	106642	3134	0	0	0	41	d__Bacteria;p__Actinomycetota;c__Actinomycetia;o__Nanopelagicales;f__CAIYMF01;g__WLRQ01;s__
STL-ACT29	C4.117	84.99	0.53	0.726776	3817555	30	374477	3665	1	1	2	38	d__Bacteria;p__Actinomycetota;c__Actinomycetia;o__Nanopelagicales;f__CAIYMF01;g__WLRQ01;s__
STL-ACT30	C4.54	62.07	5.17	0.730719	3768344	176	54519	3759	0	1	1	41	d__Bacteria;p__Actinomycetota;c__Actinomycetia;o__Nanopelagicales;f__CAIYMF01;g__WLRQ01;s__
STL-ACT31	C4.103	66.38	8.21	0.686417	2709542	45	263726	2694	0	0	0	46	d__Bacteria;p__Actinomycetota;c__Actinomycetia;o__Nanopelagicales;f__UBA10799;g__JADKAV01;s__
STL-ACT32	C2.65	68.84	1.08	0.695939	2473925	36	127909	2333	1	1	1	31	d__Bacteria;p__Actinomycetota;c__Actinomycetia;o__Nanopelagicales;f__GCA-2699445;g__CAIWTL01;s__
STL-ACT33	C3.163	91.11	5.44	0.716566	3246917	83	87583	3262	1	1	1	43	d__Bacteria;p__Actinomycetota;c__Actinomycetia;o__Nanopelagicales;f__S36-B12;g__UBA10649;s__UBA10649 sp017849335
STL-ACT34	C1.18	88.26	0	0.669609	2766420	66	233480	2795	1	1	1	39	d__Bacteria;p__Actinomycetota;c__Actinomycetia;o__Nanopelagicales;f__UBA10799;g__;s__
STL-ACT35	C2.104	72.88	4.25	0.671003	3007149	74	120247	2993	0	0	0	31	d__Bacteria;p__Actinomycetota;c__Actinomycetia;o__Nanopelagicales;f__UBA10799;g__JADKAV01;s__
STL-ACT36	C3.26	83.4	1.04	0.707464	4050286	66	102568	3960	1	1	1	39	d__Bacteria;p__Actinomycetota;c__Actinomycetia;o__Propionibacteriales;f__Nocardioidaceae;g__Nocardioides;s__
STL-ACT37	C2.15	84.97	2.68	0.611441	2124208	31	105160	2115	1	1	1	32	d__Bacteria;p__Actinomycetota;c__Actinomycetia;o__Propionibacteriales;f__Nocardioidaceae;g__Marmoricola;s__
STL-ACT38	C1.282	96.2	2.07	0.722326	4362169	20	943505	4093	2	2	2	46	d__Bacteria;p__Actinomycetota;c__Actinomycetia;o__Propionibacteriales;f__Nocardioidaceae;g__Nocardioides;s__
STL-ACT39	C2.247	86.63	0.78	0.686173	2986773	36	158850	2909	1	0	0	39	d__Bacteria;p__Actinomycetota;c__Actinomycetia;o__Propionibacteriales;f__Propionibacteriaceae;g__Micropruina;s__Micropruina glycogenica
STL-ACT40	C3.40	69.78	4.1	0.723029	2371600	42	108623	2254	0	0	0	29	d__Bacteria;p__Actinomycetota;c__Actinomycetia;o__Propionibacteriales;f__Propionibacteriaceae;g__Propionicimonas;s__Propionicimonas sp020161015
STL-ACT41	C2.182	86.06	0	0.72906	3313262	49	110416	3435	1	1	1	43	d__Bacteria;p__Actinomycetota;c__Thermoleophilia;o__Miltoncostaeales;f__Miltoncostaeaceae;g__Ga0077560;s__
STL-ACT42	C4.76	88.58	0	0.742261	4146058	39	212786	4141	1	2	1	46	d__Bacteria;p__Actinomycetota;c__Thermoleophilia;o__Miltoncostaeales;f__Miltoncostaeaceae;g__Ga0077560;s__
STL-ACT43	C4.202	93.97	1.72	0.709864	3475717	37	221679	3417	1	1	1	50	d__Bacteria;p__Actinomycetota;c__Thermoleophilia;o__Gaiellales;f__Gaiellaceae;g__;s__
STL-ACT44	C2.12	95.83	1.29	0.694633	3613285	14	799174	3528	1	1	1	64	d__Bacteria;p__Actinomycetota;c__Thermoleophilia;o__Gaiellales;f__Gaiellaceae;g__Gaiella;s__
STL-ACT45	C1.166	87.72	0.85	0.702563	3336435	60	164298	3180	1	2	1	48	d__Bacteria;p__Actinomycetota;c__Thermoleophilia;o__Solirubrobacterales;f__70-9;g__RHKX01;s__
STL-ACT46	C4.147	87.93	0.86	0.705219	2952632	24	237109	2924	0	0	0	46	d__Bacteria;p__Actinomycetota;c__Thermoleophilia;o__Solirubrobacterales;f__70-9;g__RHKX01;s__
STL-ACT47	C1.137	75.72	0.86	0.656756	2225520	24	210287	2090	0	0	0	37	d__Bacteria;p__Actinomycetota;c__Thermoleophilia;o__Solirubrobacterales;f__70-9;g__67-14;s__67-14 sp019694145
STL-ACT48	C1.288	96.98	0.86	0.719168	2977502	13	483580	2839	1	0	0	57	d__Bacteria;p__Actinomycetota;c__Thermoleophilia;o__Solirubrobacterales;f__70-9;g__;s__
STL-ACT49	C3.148	93.97	2.07	0.71725	3617789	44	202590	3555	1	1	1	45	d__Bacteria;p__Actinomycetota;c__Thermoleophilia;o__Solirubrobacterales;f__70-9;g__VAYN01;s__
STL-ACT50	C3.96	71.9	1.29	0.695485	2306649	56	99764	2447	0	0	0	47	d__Bacteria;p__Actinomycetota;c__Thermoleophilia;o__Solirubrobacterales;f__70-9;g__VAYN01;s__
STL-ACT51	C1.32	98.01	0	0.741575	3038920	5	1712900	2882	1	1	1	45	d__Bacteria;p__Actinomycetota;c__Thermoleophilia;o__Solirubrobacterales;f__Solirubrobacteraceae;g__;s__
STL-ACT52	C1.47	98.29	0.85	0.739123	3930468	29	403522	3787	1	1	1	53	d__Bacteria;p__Actinomycetota;c__Thermoleophilia;o__Solirubrobacterales;f__Solirubrobacteraceae;g__;s__
STL-ACT53	C4.210	95.73	2.71	0.729912	4945154	93	108488	4885	1	1	1	40	d__Bacteria;p__Actinomycetota;c__Thermoleophilia;o__Solirubrobacterales;f__Solirubrobacteraceae;g__Capillimicrobium;s__
STL-ACT54	C1.64	81.62	1.71	0.711627	2606993	63	80901	2753	1	1	1	39	d__Bacteria;p__Actinomycetota;c__UBA4738;o__UBA4738;f__HRBIN12;g__;s__
STL-ARM1	C1.6	95.52	0.93	0.540016	2673906	3	2232626	2593	1	1	1	49	d__Bacteria;p__Armatimonadota;c__Fimbriimonadia;o__Fimbriimonadales;f__ATM1;g__JAJPJR01;s__
STL-ARM2	C4.121	93.98	2.78	0.623237	3283516	80	75471	3202	1	1	1	47	d__Bacteria;p__Armatimonadota;c__Fimbriimonadia;o__Fimbriimonadales;f__Fimbriimonadaceae;g__;s__
STL-ARS1	C1.278	97.8	5.49	0.705848	4973317	12	1248535	3969	1	1	1	53	d__Bacteria;p__ARS69;c__ARS69;o__ARS69;f__ARS69;g__;s__
STL-BAC1	C1.141	97.78	0.48	0.294072	3052681	17	310136	2663	1	1	1	32	d__Bacteria;p__Bacteroidota;c__Bacteroidia;o__AKYH767;f__B-17BO;g__UBA2475;s__UBA2475 sp020162035
STL-BAC2	C1.75	99.52	0.48	0.328291	4089800	9	1309430	3521	2	2	2	35	d__Bacteria;p__Bacteroidota;c__Bacteroidia;o__AKYH767;f__B-17BO;g__UBA4416;s__
STL-BAC3	C3.123	98.1	0.48	0.45607	4089469	22	335985	3221	1	1	1	37	d__Bacteria;p__Bacteroidota;c__Bacteroidia;o__AKYH767-A;f__OLB10;g__JAJTFW01;s__
STL-BAC4	C1.110	71.9	0	0.421027	3022496	66	69311	2889	1	1	1	34	d__Bacteria;p__Bacteroidota;c__Bacteroidia;o__AKYH767-A;f__2013-40CM-41-45;g__JADKIH01;s__
STL-BAC5	C1.224	89.76	0.16	0.404425	3990163	33	210510	3131	1	1	1	40	d__Bacteria;p__Bacteroidota;c__Bacteroidia;o__AKYH767-A;f__2013-40CM-41-45;g__JADKJP01;s__
STL-BAC6	C4.85	93.41	0.24	0.53948	3250723	47	225745	2616	1	1	1	40	d__Bacteria;p__Bacteroidota;c__Bacteroidia;o__AKYH767-A;f__2013-40CM-41-45;g__CAINVI01;s__CAINVI01 sp016713765
STL-BAC7	C3.132	76.19	0	0.371151	2494946	21	200506	2056	1	1	1	27	d__Bacteria;p__Bacteroidota;c__Bacteroidia;o__AKYH767-A;f__OLB10;g__OLB10;s__OLB10 sp002455375
STL-BAC8	C1.216	55.09	0.54	0.434832	2427731	99	42917	2567	0	0	0	14	d__Bacteria;p__Bacteroidota;c__Bacteroidia;o__Bacteroidales;f__UBA4417;g__UBA4417;s__
STL-BAC9	C2.213	95.7	2.96	0.35904	6603216	21	396839	5362	1	2	2	40	d__Bacteria;p__Bacteroidota;c__Bacteroidia;o__Bacteroidales;f__NBLH01;g__NBLH01;s__
STL-BAC10	C4.95	79.52	1.67	0.458398	4549278	55	128863	3750	0	0	0	38	d__Bacteria;p__Bacteroidota;c__Bacteroidia;o__Bacteroidales;f__JAAYUG01;g__JAAYUG01;s__
STL-BAC11	C3.122	98.33	3.1	0.433897	3244139	29	183243	2728	1	1	1	37	d__Bacteria;p__Bacteroidota;c__Bacteroidia;o__Bacteroidales;f__VadinHA17;g__LD21;s__
STL-BAC12	C4.77	95.93	5.19	0.449914	3883234	75	79943	3330	2	2	2	41	d__Bacteria;p__Bacteroidota;c__Bacteroidia;o__Bacteroidales;f__VadinHA17;g__LD21;s__
STL-BAC13	C1.109	97.78	0.49	0.338677	2960088	25	218194	2652	1	1	1	33	d__Bacteria;p__Bacteroidota;c__Bacteroidia;o__Chitinophagales;f__JADIYW01;g__JADJSS01;s__JADJSS01 sp020848475
STL-BAC14	C1.324	78.16	0.49	0.412614	2920572	40	111415	2669	0	0	0	25	d__Bacteria;p__Bacteroidota;c__Bacteroidia;o__Chitinophagales;f__JADIYW01;g__JADJSS01;s__
STL-BAC15	C1.327	87.44	0.49	0.416522	2975338	13	696227	2647	2	2	2	34	d__Bacteria;p__Bacteroidota;c__Bacteroidia;o__Chitinophagales;f__JADIYW01;g__JADJSS01;s__
STL-BAC16	C1.339	99.75	0.99	0.350491	4011821	3	2006149	3583	1	1	1	36	d__Bacteria;p__Bacteroidota;c__Bacteroidia;o__Chitinophagales;f__JADIYW01;g__JADJSS01;s__
STL-BAC17	C2.102	91.38	6.91	0.345271	3327266	52	177055	3076	1	1	1	34	d__Bacteria;p__Bacteroidota;c__Bacteroidia;o__Chitinophagales;f__JADIYW01;g__JADJSS01;s__
STL-BAC18	C2.187	90.15	0	0.357429	2548279	9	463822	2273	1	1	1	38	d__Bacteria;p__Bacteroidota;c__Bacteroidia;o__Chitinophagales;f__JADIYW01;g__JADJSS01;s__
STL-BAC19	C1.103	93.1	0.25	0.494286	3730354	8	773619	3227	1	1	1	41	d__Bacteria;p__Bacteroidota;c__Bacteroidia;o__Chitinophagales;f__Chitinophagaceae;g__Ferruginibacter;s__Ferruginibacter sp017303335
STL-BAC20	C1.143	94.36	0.99	0.428976	3525017	25	242417	3005	1	1	1	39	d__Bacteria;p__Bacteroidota;c__Bacteroidia;o__Chitinophagales;f__Chitinophagaceae;g__Ferruginibacter;s__Ferruginibacter sp018268185
STL-BAC21	C1.311	95.81	0.77	0.446505	4426358	20	378728	3873	1	1	1	46	d__Bacteria;p__Bacteroidota;c__Bacteroidia;o__Chitinophagales;f__Chitinophagaceae;g__Ferruginibacter;s__
STL-BAC22	C2.165	80.63	0	0.477643	2710829	46	97264	2589	1	1	1	31	d__Bacteria;p__Bacteroidota;c__Bacteroidia;o__Chitinophagales;f__Chitinophagaceae;g__Ferruginibacter;s__
STL-BAC23	C4.75	73.02	0	0.4867	2843278	9	373215	2382	1	1	1	33	d__Bacteria;p__Bacteroidota;c__Bacteroidia;o__Chitinophagales;f__Chitinophagaceae;g__Ferruginibacter;s__
STL-BAC24	C1.91	92.61	0	0.482924	3973717	28	183921	3539	1	0	0	53	d__Bacteria;p__Bacteroidota;c__Bacteroidia;o__Chitinophagales;f__Chitinophagaceae;g__JJ008;s__
STL-BAC25	C1.189	68.64	1.48	0.417367	2148421	39	132872	1972	1	1	1	25	d__Bacteria;p__Bacteroidota;c__Bacteroidia;o__Chitinophagales;f__Chitinophagaceae;g__Lacibacter;s__
STL-BAC26	C1.256	100	0.49	0.434863	5917017	3	3462784	4896	2	2	2	51	d__Bacteria;p__Bacteroidota;c__Bacteroidia;o__Chitinophagales;f__Chitinophagaceae;g__DLKC01;s__DLKC01 sp002478885
STL-BAC27	C1.165	95.07	1.48	0.445884	3498352	30	270704	2931	1	1	1	38	d__Bacteria;p__Bacteroidota;c__Bacteroidia;o__Chitinophagales;f__LD1;g__;s__
STL-BAC28	C1.300	97.04	1.01	0.455972	3505600	11	898628	2945	1	1	1	36	d__Bacteria;p__Bacteroidota;c__Bacteroidia;o__Chitinophagales;f__LD1;g__;s__
STL-BAC29	C3.68	93.4	1.07	0.391952	3406327	53	152784	3042	1	1	1	41	d__Bacteria;p__Bacteroidota;c__Bacteroidia;o__Chitinophagales;f__LD1;g__JAEUUZ01;s__
STL-BAC30	C1.107	96.8	1.48	0.43738	4382114	6	1233629	3547	1	1	1	35	d__Bacteria;p__Bacteroidota;c__Bacteroidia;o__Chitinophagales;f__LD1;g__Bog-950;s__
STL-BAC31	C1.111	91.13	1.72	0.416156	3747058	15	531117	3169	1	1	1	35	d__Bacteria;p__Bacteroidota;c__Bacteroidia;o__Chitinophagales;f__LD1;g__Bog-950;s__
STL-BAC32	C2.193	89.63	1.48	0.454005	4230185	36	172153	3475	1	1	1	32	d__Bacteria;p__Bacteroidota;c__Bacteroidia;o__Chitinophagales;f__LD1;g__Bog-950;s__
STL-BAC33	C2.58	97.87	1.15	0.40409	2966135	32	200845	2486	1	1	1	36	d__Bacteria;p__Bacteroidota;c__Bacteroidia;o__Chitinophagales;f__LD1;g__UBA7692;s__UBA7692 sp019638515
STL-BAC34	C2.146	87.13	0.99	0.418625	4192153	36	306830	3339	2	2	2	40	d__Bacteria;p__Bacteroidota;c__Bacteroidia;o__Chitinophagales;f__Saprospiraceae;g__JADKBO01;s__
STL-BAC35	C1.297	99.01	0.99	0.553167	5715875	16	596388	4310	1	2	1	41	d__Bacteria;p__Bacteroidota;c__Bacteroidia;o__Chitinophagales;f__Saprospiraceae;g__M3007;s__
STL-BAC36	C1.134	98.02	1.49	0.412608	3782164	5	2674485	3092	2	2	2	41	d__Bacteria;p__Bacteroidota;c__Bacteroidia;o__Chitinophagales;f__Saprospiraceae;g__OLB8;s__OLB8 sp001567405
STL-BAC37	C4.114	65.11	0.5	0.364963	2745881	48	122222	2708	1	1	1	26	d__Bacteria;p__Bacteroidota;c__Bacteroidia;o__Chitinophagales;f__Saprospiraceae;g__OLB9;s__
STL-BAC38	C1.268	98.52	0	0.414314	3846640	3	3024648	3057	1	2	1	39	d__Bacteria;p__Bacteroidota;c__Bacteroidia;o__Chitinophagales;f__Saprospiraceae;g__UBA3362;s__
STL-BAC39	C4.183	85.21	1.49	0.418304	3822885	42	548842	4157	1	3	2	40	d__Bacteria;p__Bacteroidota;c__Bacteroidia;o__Chitinophagales;f__Saprospiraceae;g__UBA3362;s__
STL-BAC40	C1.163	98.07	0.89	0.327068	3674809	8	950343	3188	5	5	5	54	d__Bacteria;p__Bacteroidota;c__Bacteroidia;o__Cytophagales;f__UBA9547;g__;s__
STL-BAC41	C3.211	92.04	1.19	0.519477	3891506	25	258076	3437	1	2	2	39	d__Bacteria;p__Bacteroidota;c__Bacteroidia;o__Cytophagales;f__Cyclobacteriaceae;g__ELB16-189;s__ELB16-189 sp019694905
STL-BAC42	C1.281	96.88	1.79	0.491335	4166198	23	295650	3744	2	2	2	40	d__Bacteria;p__Bacteroidota;c__Bacteroidia;o__Cytophagales;f__Cyclobacteriaceae;g__ELB16-189;s__ELB16-189 sp003504855
STL-BAC43	C1.325	98.81	0.15	0.45659	4354713	8	968453	3966	2	1	1	37	d__Bacteria;p__Bacteroidota;c__Bacteroidia;o__Cytophagales;f__Cyclobacteriaceae;g__UBA2336;s__UBA2336 sp019694875
STL-BAC44	C1.194	99.39	0.3	0.363052	3398354	1	3398354	3018	2	2	2	34	d__Bacteria;p__Bacteroidota;c__Bacteroidia;o__Cytophagales;f__Cytophagaceae;g__Cytophaga;s__
STL-BAC45	C1.240	99.24	0.3	0.439959	6801914	4	2684627	5697	2	2	2	43	d__Bacteria;p__Bacteroidota;c__Bacteroidia;o__Cytophagales;f__Spirosomaceae;g__;s__
STL-BAC46	C2.242	95.83	1.64	0.377364	4625763	43	155884	4126	1	1	1	37	d__Bacteria;p__Bacteroidota;c__Bacteroidia;o__Cytophagales;f__Spirosomaceae;g__Leadbetterella;s__Leadbetterella sp020161355
STL-BAC47	C2.191	98.81	0.31	0.455077	7833377	35	344347	6677	2	2	2	45	d__Bacteria;p__Bacteroidota;c__Bacteroidia;o__Cytophagales;f__Spirosomaceae;g__Runella;s__
STL-BAC48	C3.109	97.7	2.93	0.409485	2996259	42	129712	2628	1	1	1	37	d__Bacteria;p__Bacteroidota;c__Bacteroidia;o__Flavobacteriales;f__Flavobacteriaceae;g__Flavobacterium;s__
STL-BAC49	C4.44	94.7	0.59	0.32423	2844907	37	273217	2628	2	2	2	39	d__Bacteria;p__Bacteroidota;c__Bacteroidia;o__Flavobacteriales;f__Flavobacteriaceae;g__Flavobacterium;s__
STL-BAC50	C1.239	91.13	0.27	0.647044	3615769	35	199447	3016	1	1	1	42	d__Bacteria;p__Bacteroidota;c__Bacteroidia;o__Flavobacteriales;f__PHOS-HE28;g__PHOS-HE28;s__
STL-BAC51	C2.61	89.78	0.54	0.618721	3763652	18	417234	3113	1	1	1	41	d__Bacteria;p__Bacteroidota;c__Bacteroidia;o__Flavobacteriales;f__PHOS-HE28;g__PHOS-HE28;s__PHOS-HE28 sp018267155
STL-BAC52	C1.184	75.39	4.17	0.329347	1931049	112	32358	2227	0	0	0	30	d__Bacteria;p__Bacteroidota;c__Bacteroidia;o__Flavobacteriales;f__Weeksellaceae;g__Cloacibacterium;s__Cloacibacterium normanense
STL-BAC53	C3.209	73.79	1.23	0.330014	1690879	96	31685	1962	0	0	0	23	d__Bacteria;p__Bacteroidota;c__Bacteroidia;o__Flavobacteriales;f__Weeksellaceae;g__Cloacibacterium;s__Cloacibacterium normanense
STL-BAC54	C1.71	82.73	0	0.565238	6072123	186	52703	5552	0	0	0	69	d__Bacteria;p__Bacteroidota;c__Bacteroidia;o__J057;f__JADKCL01;g__JADKCL01;s__
STL-BAC55	C1.280	95.95	0	0.388387	2137172	10	284063	1885	1	1	1	35	d__Bacteria;p__Bacteroidota;c__Bacteroidia;o__Sphingobacteriales;f__Sphingobacteriaceae;g__SSFR01;s__SSFR01 sp008015505
STL-BAC56	C1.301	97.54	1.37	0.404195	4631763	3	3282491	3481	1	1	1	42	d__Bacteria;p__Bacteroidota;c__Kapabacteria;o__Kapabacteriales;f__NICIL-2;g__JAIBAE01;s__JAIBAE01 sp019695345
STL-BAC57	C1.230	92.08	0.55	0.46285	5189007	13	1220304	4004	2	2	2	43	d__Bacteria;p__Bacteroidota;c__Kapabacteria;o__Kapabacteriales;f__UBA961;g__JADJXV01;s__
STL-BDE1	C1.279	60	0	0.335313	2151757	45	71392	2337	1	0	1	19	d__Bacteria;p__Bdellovibrionota;c__Bacteriovoracia;o__Bacteriovoracales;f__Bacteriovoracaceae;g__;s__
STL-BDEC1	C1.36	93.84	2.57	0.567261	5145191	3	3256849	4537	1	1	1	43	d__Bacteria;p__Bdellovibrionota;c__UBA2361;o__SZUA-149;f__;g__;s__
STL-CHL1	C4.122	61.01	4.37	0.538396	7251434	306	36341	7221	0	0	0	28	d__Bacteria;p__Chloroflexota;c__Anaerolineae;o__4572-78;f__J111;g__;s__
STL-CHL2	C1.270	81.82	0	0.483053	3740017	30	302643	3592	0	0	0	40	d__Bacteria;p__Chloroflexota;c__Anaerolineae;o__Anaerolineales;f__EnvOPS12;g__OLB14;s__
STL-CHL3	C1.302	97.27	0.99	0.472923	4901852	2	4890031	4513	1	1	1	48	d__Bacteria;p__Chloroflexota;c__Anaerolineae;o__Anaerolineales;f__EnvOPS12;g__OLB14;s__
STL-CHL4	C4.48	84.6	0	0.445035	4000134	69	103664	3989	0	0	0	36	d__Bacteria;p__Chloroflexota;c__Anaerolineae;o__Anaerolineales;f__EnvOPS12;g__OLB14;s__
STL-CHL5	C4.92	73.94	1.82	0.481619	3889288	35	341932	3652	0	0	0	40	d__Bacteria;p__Chloroflexota;c__Anaerolineae;o__Anaerolineales;f__EnvOPS12;g__OLB14;s__
STL-CHL6	C1.209	76.82	2.91	0.532063	3449008	151	41080	3706	0	0	0	48	d__Bacteria;p__Chloroflexota;c__Anaerolineae;o__Anaerolineales;f__EnvOPS12;g__UBA12294;s__
STL-CHL7	C2.241	82.27	3.82	0.530992	3454452	135	42820	3692	1	0	1	46	d__Bacteria;p__Chloroflexota;c__Anaerolineae;o__Anaerolineales;f__EnvOPS12;g__UBA12294;s__
STL-CHL8	C3.223	78.64	2.45	0.531487	3551668	160	41532	3879	2	1	1	46	d__Bacteria;p__Chloroflexota;c__Anaerolineae;o__Anaerolineales;f__EnvOPS12;g__UBA12294;s__
STL-CHL9	C4.87	82.73	4.27	0.530943	3595104	144	46689	3784	1	1	1	44	d__Bacteria;p__Chloroflexota;c__Anaerolineae;o__Anaerolineales;f__EnvOPS12;g__UBA12294;s__
STL-CHL10	C3.183	68.97	0	0.619256	8144311	217	73015	6884	1	1	1	39	d__Bacteria;p__Chloroflexota;c__Anaerolineae;o__Caldilineales;f__Caldilineaceae;g__JADJPH01;s__
STL-CHL11	C1.158	99.7	5.45	0.538022	12523777	13	1946612	10518	3	3	3	66	d__Bacteria;p__Chloroflexota;c__Anaerolineae;o__Caldilineales;f__Caldilineaceae;g__;s__
STL-CHL12	C1.208	93.64	3.21	0.527844	10061899	93	161559	8061	0	0	0	47	d__Bacteria;p__Chloroflexota;c__Anaerolineae;o__Caldilineales;f__Caldilineaceae;g__UBA5069;s__
STL-CHL13	C2.29	78.18	0.45	0.565087	5808151	145	62344	5805	1	0	0	36	d__Bacteria;p__Chloroflexota;c__Anaerolineae;o__Aggregatilineales;f__Phototrophicaceae;g__JACAER01;s__
STL-CHL14	C1.92	86.21	4.09	0.631797	5512056	237	77000	5931	0	0	0	43	d__Bacteria;p__Chloroflexota;c__Anaerolineae;o__Aggregatilineales;f__Phototrophicaceae;g__OLB15;s__
STL-CHL15	C2.163	89.09	3.64	0.630293	5432963	196	78406	5783	0	0	0	43	d__Bacteria;p__Chloroflexota;c__Anaerolineae;o__Aggregatilineales;f__Phototrophicaceae;g__OLB15;s__
STL-CHL16	C2.249	66.36	0.51	0.610867	3698358	50	143640	3306	1	0	1	34	d__Bacteria;p__Chloroflexota;c__Anaerolineae;o__Aggregatilineales;f__Phototrophicaceae;g__OLB15;s__
STL-CHL17	C2.97	85.73	0.91	0.572641	5466604	83	101953	5009	0	0	0	40	d__Bacteria;p__Chloroflexota;c__Anaerolineae;o__Aggregatilineales;f__Phototrophicaceae;g__OLB15;s__
STL-CHL18	C4.8	58.62	0	0.548985	4245100	84	97091	4262	0	0	0	28	d__Bacteria;p__Chloroflexota;c__Anaerolineae;o__Aggregatilineales;f__UBA2796;g__JAHBVK01;s__JAHBVK01 sp019637555
STL-CHL19	C2.143	66.82	0.91	0.577853	4631185	144	57070	4236	1	1	1	34	d__Bacteria;p__Chloroflexota;c__Anaerolineae;o__Fen-1058;f__Fen-1058;g__JAGOBP01;s__
STL-CHL20	C1.49	55.96	1.72	0.664154	4888042	82	102423	4087	2	0	0	18	d__Bacteria;p__Chloroflexota;c__Anaerolineae;o__UCB3;f__;g__;s__
STL-CHL21	C2.50	96.02	2.94	0.668133	5554166	22	537587	4541	4	4	4	52	d__Bacteria;p__Chloroflexota;c__Anaerolineae;o__UCB3;f__;g__;s__
STL-CHL22	C3.160	93.42	3.21	0.640772	6988992	15	1333115	5772	2	1	1	52	d__Bacteria;p__Chloroflexota;c__Anaerolineae;o__UCB3;f__;g__;s__
STL-CHL23	C1.4	56.65	0	0.727271	3047390	78	71991	2921	0	0	0	35	d__Bacteria;p__Chloroflexota;c__Anaerolineae;o__UCB3;f__UCB3;g__JADJCV01;s__
STL-CHL24	C1.87	78.93	4.09	0.677676	7233279	325	63626	6966	0	2	1	49	d__Bacteria;p__Chloroflexota;c__Chloroflexia;o__Thermomicrobiales;f__CADCWN01;g__CADCWN01;s__
STL-CHL25	C1.210	77.99	0.94	0.660001	4496721	206	57575	4419	0	0	0	33	d__Bacteria;p__Chloroflexota;c__Chloroflexia;o__Chloroflexales;f__Roseiflexaceae;g__Kouleothrix;s__Kouleothrix sp016722075
STL-CHL26	C2.196	95.91	3.77	0.671424	7036333	62	190472	5708	0	3	2	46	d__Bacteria;p__Chloroflexota;c__Chloroflexia;o__Chloroflexales;f__Roseiflexaceae;g__Kouleothrix;s__
STL-CHL27	C2.248	95.91	6.76	0.585381	6024298	117	93290	5313	0	3	2	91	d__Bacteria;p__Chloroflexota;c__Chloroflexia;o__Chloroflexales;f__Roseiflexaceae;g__Kouleothrix;s__Kouleothrix sp018266315
STL-CHL28	C2.35	82.76	5.02	0.678406	6878815	320	61535	6758	0	1	0	46	d__Bacteria;p__Chloroflexota;c__Chloroflexia;o__Thermomicrobiales;f__CADCWN01;g__CADCWN01;s__
STL-CHL29	C1.248	91.07	0	0.660777	5413241	11	850067	4927	0	1	1	42	d__Bacteria;p__Chloroflexota;c__Chloroflexia;o__Thermomicrobiales;f__UBA6265;g__JACCXM01;s__
STL-CHL30	C1.275	91.13	3.77	0.644987	5858435	128	103839	5510	0	1	1	39	d__Bacteria;p__Chloroflexota;c__Chloroflexia;o__Thermomicrobiales;f__UBA6265;g__JACCXM01;s__
STL-CHL31	C2.82	98.74	0	0.648078	5479425	59	159601	4936	0	1	1	48	d__Bacteria;p__Chloroflexota;c__Chloroflexia;o__Thermomicrobiales;f__UBA6265;g__JACCXM01;s__
STL-CHL32	C1.190	65.07	0	0.697531	3955152	175	54336	4517	1	1	1	36	d__Bacteria;p__Chloroflexota;c__Dehalococcoidia;o__DSGV01;f__DSGV01;g__;s__
STL-CHL33	C3.105	96.7	1.98	0.650863	4310975	31	244638	4017	1	1	1	45	d__Bacteria;p__Chloroflexota;c__Dehalococcoidia;o__SpSt-223;f__SpSt-223;g__JANWZD01;s__
STL-CHL34	C1.266	93.56	0	0.689215	2503856	28	309012	2491	1	1	1	52	d__Bacteria;p__Chloroflexota;c__Dehalococcoidia;o__UBA2979;f__UBA2979;g__JAIBBD01;s__JAIBBD01 sp019694855
STL-CHL35	C2.186	71.45	1.98	0.69608	2205925	59	98651	2345	0	1	1	38	d__Bacteria;p__Chloroflexota;c__Dehalococcoidia;o__UBA2979;f__UBA2979;g__RBC038;s__
STL-CHL36	C4.140	89.11	2.97	0.693558	3081998	32	143404	3070	1	0	0	40	d__Bacteria;p__Chloroflexota;c__Dehalococcoidia;o__Tepidiformales;f__Tepidiformaceae;g__JACPOQ01;s__
STL-CHL37	C3.97	78.88	0.99	0.664194	3634252	49	150674	3746	1	0	0	42	d__Bacteria;p__Chloroflexota;c__Dehalococcoidia;o__Tepidiformales;f__Tepidiformaceae;g__FeB-14;s__
STL-CHL38	C4.13	58.39	0	0.72042	3510457	83	118591	3701	0	0	0	34	d__Bacteria;p__Chloroflexota;c__Limnocylindria;o__Limnocylindrales;f__CSP1-4;g__CAIXZV01;s__
STL-CHL39	C3.138	85.96	5.58	0.720642	3973292	122	80692	3912	0	0	0	45	d__Bacteria;p__Chloroflexota;c__Limnocylindria;o__Limnocylindrales;f__CSP1-4;g__JAFMJV01;s__
STL-CHL40	C4.64	85.78	3.21	0.731626	5820964	102	117825	5379	0	0	0	41	d__Bacteria;p__Chloroflexota;c__Limnocylindria;o__Limnocylindrales;f__CSP1-4;g__JAFMJV01;s__
STL-CHL41	C1.226	99.01	1.98	0.66636	6244109	6	3188621	5625	1	1	1	48	d__Bacteria;p__Chloroflexota;c__UBA6077;o__UBA6077;f__JACCZL01;g__;s__
STL-CHL42	C2.81	79.08	2.53	0.686095	6648854	89	126869	5729	1	1	1	34	d__Bacteria;p__Chloroflexota;c__UBA6077;o__UBA6077;f__JACCZL01;g__JADZEM01;s__
STL-CYA1	C3.25	74.13	1.71	0.261449	4674626	71	119834	4220	0	0	0	55	d__Bacteria;p__Cyanobacteriota;c__Sericytochromatia;o__UBA7694;f__JACMQJ01;g__JACMQJ01;s__
STL-CYA2	C3.87	88.03	0.85	0.25494	5138728	3	3555234	4305	0	3	3	68	d__Bacteria;p__Cyanobacteriota;c__Sericytochromatia;o__UBA7694;f__JACMQJ01;g__;s__
STL-CYA3	C4.167	90.6	2.56	0.555803	6354710	41	288031	5722	0	1	1	55	d__Bacteria;p__Cyanobacteriota;c__Vampirovibrionia;o__Obscuribacterales;f__Obscuribacteraceae;g__;s__
STL-CYA4	C4.27	95.73	3.07	0.498797	6884290	138	97911	6230	1	1	1	84	d__Bacteria;p__Cyanobacteriota;c__Vampirovibrionia;o__Obscuribacterales;f__Obscuribacteraceae;g__PALSA-1081;s__PALSA-1081 sp003963305
STL-CYA5	C4.211	52.14	0.85	0.507148	1201248	26	87690	1212	1	0	1	30	d__Bacteria;p__Cyanobacteriota;c__Vampirovibrionia;o__Vampirovibrionales;f__Vampirovibrionaceae;g__;s__
STL-DEI1	C2.169	81.99	0.42	0.498896	2290845	5	1463913	2168	0	3	3	45	d__Bacteria;p__Deinococcota;c__Deinococci;o__Deinococcales;f__Deinococcaceae;g__JACMOA01;s__
STL-DESB1	C1.37	94.95	0.65	0.648532	5071615	18	415237	4578	1	1	2	51	d__Bacteria;p__Desulfobacterota_B;c__Binatia;o__HRBIN30;f__JAGDMS01;g__JAGDMS01;s__
STL-DESB2	C4.97	58.77	3.51	0.722674	5131740	193	54896	5250	0	0	0	24	d__Bacteria;p__Desulfobacterota_B;c__Binatia;o__HRBIN30;f__CADEER01;g__JAHBUY01;s__
STL-DESB3	C3.115	87.16	2.58	0.71243	6491428	74	152793	5689	1	1	1	41	d__Bacteria;p__Desulfobacterota_B;c__Binatia;o__UBA12015;f__UBA12015;g__VGTK01;s__
STL-DESB4	C2.194	90.54	1.61	0.713003	4265254	37	324563	3883	1	1	1	43	d__Bacteria;p__Desulfobacterota_B;c__Binatia;o__DP-6;f__DP-6;g__;s__
STL-EIS1	C4.52	69.2	0	0.673454	4048653	109	69994	3646	0	0	0	29	d__Bacteria;p__Eisenbacteria;c__RBG-16-71-46;o__CAIMUX01;f__CAIMUX01;g__JADJQY01;s__
STL-EIS2	C1.162	92.31	2.2	0.713114	4538845	44	227860	3669	1	1	1	41	d__Bacteria;p__Eisenbacteria;c__RBG-16-71-46;o__RBG-16-71-46;f__RBG-16-71-46;g__CAIXRL01;s__
STL-ERE1	C3.24	96.3	4.63	0.607677	9270587	80	197254	8628	3	3	3	52	d__Bacteria;p__Eremiobacterota;c__Xenobia;o__Xenobiales;f__JADMJV01;g__JADMJV01;s__
STL-FIR1	C3.224	95.03	2.46	0.451618	1976585	60	55552	2098	1	1	1	45	d__Bacteria;p__Bacillota;c__Bacilli;o__Lactobacillales;f__Streptococcaceae;g__Streptococcus;s__
STL-FIRA2	C4.181	71.55	0	0.279048	1481463	46	49740	1496	5	4	4	32	d__Bacteria;p__Bacillota_A;c__Clostridia;o__Peptostreptococcales;f__Peptostreptococcaceae;g__Romboutsia;s__Romboutsia timonensis
STL-GEM1	C1.161	97.8	2.2	0.638024	5805236	88	234095	4920	1	1	1	49	d__Bacteria;p__Gemmatimonadota;c__Gemmatimonadetes;o__Gemmatimonadales;f__Gemmatimonadaceae;g__JABAQJ01;s__
STL-GEM2	C1.234	95.24	1.1	0.690762	6076323	27	425900	4969	2	2	2	48	d__Bacteria;p__Gemmatimonadota;c__Gemmatimonadetes;o__Gemmatimonadales;f__Gemmatimonadaceae;g__SCN-70-22;s__
STL-GEM3	C1.344	55.31	3.49	0.652495	4491631	188	62002	4651	0	0	0	28	d__Bacteria;p__Gemmatimonadota;c__Gemmatimonadetes;o__Gemmatimonadales;f__Gemmatimonadaceae;g__JABAQJ01;s__
STL-GEM4	C1.156	95.6	1.28	0.722084	3586327	26	264590	3243	1	1	1	37	d__Bacteria;p__Gemmatimonadota;c__Gemmatimonadetes;o__Gemmatimonadales;f__GWC2-71-9;g__JADJOM01;s__
STL-GEM5	C2.198	97.74	6.59	0.696669	4993672	37	254983	4419	1	1	1	59	d__Bacteria;p__Gemmatimonadota;c__Gemmatimonadetes;o__Gemmatimonadales;f__GWC2-71-9;g__JADJOM01;s__
STL-MYX1	C1.7	98.06	0	0.741159	5953868	23	478157	5272	1	1	1	48	d__Bacteria;p__Myxococcota;c__Myxococcia;o__Myxococcales;f__Anaeromyxobacteraceae;g__Anaeromyxobacter;s__
STL-MYX2	C1.157	95.48	2.07	0.696451	8975707	34	391837	7886	1	1	1	65	d__Bacteria;p__Myxococcota;c__Myxococcia;o__Myxococcales;f__Myxococcaceae;g__Archangium_A;s__
STL-MYX3	C2.19	61.34	0	0.725428	7130129	81	128767	6424	1	1	1	35	d__Bacteria;p__Myxococcota;c__Polyangia;o__Nannocystales;f__Nannocystaceae;g__Ga0077550;s__
STL-MYX4	C1.200	67	0	0.604394	5550740	89	94135	4959	0	0	0	37	d__Bacteria;p__Myxococcota;c__Polyangia;o__Palsa-1104;f__JAEUJZ01;g__JAGNNG01;s__
STL-MYX5	C1.81	90.19	4.54	0.710226	11009498	29	1011155	8320	2	2	2	79	d__Bacteria;p__Myxococcota;c__Polyangia;o__Palsa-1104;f__JAEUJZ01;g__;s__
STL-MYX6	C2.73	82.58	3.23	0.612685	5396865	41	303061	4273	2	2	2	40	d__Bacteria;p__Myxococcota;c__Polyangia;o__Palsa-1104;f__JAEUJZ01;g__JAGNNG01;s__
STL-MYX7	C1.48	90.59	2.68	0.716594	11084664	101	181541	8959	0	1	0	83	d__Bacteria;p__Myxococcota;c__Polyangia;o__Polyangiales;f__Ga0077539;g__CAISKJ01;s__
STL-MYX8	C2.176	81.69	6.51	0.739567	8290194	117	145087	7354	0	0	0	72	d__Bacteria;p__Myxococcota;c__Polyangia;o__Polyangiales;f__Ga0077539;g__CAISKJ01;s__
STL-MYX9	C4.55	93.87	2.86	0.749739	11767239	85	241375	9491	2	2	2	78	d__Bacteria;p__Myxococcota;c__Polyangia;o__Polyangiales;f__Ga0077539;g__CAISKJ01;s__
STL-MYX10	C1.257	93.23	6.44	0.68081	9344045	75	262418	7713	3	3	3	55	d__Bacteria;p__Myxococcota;c__Polyangia;o__Polyangiales;f__Ga0077539;g__Ga0077539;s__
STL-MYX11	C1.244	93.76	3.62	0.69662	8311098	9	2427068	7098	2	2	2	59	d__Bacteria;p__Myxococcota;c__Polyangia;o__Polyangiales;f__Polyangiaceae;g__JAAFHV01;s__JAAFHV01 sp016712525
STL-MYX12	C1.258	90.38	2.9	0.685055	6609112	70	163295	5607	1	1	1	45	d__Bacteria;p__Myxococcota;c__Polyangia;o__Polyangiales;f__Polyangiaceae;g__;s__
STL-MYX13	C2.77	83.9	4.59	0.691479	10292947	69	297240	7819	1	1	1	61	d__Bacteria;p__Myxococcota;c__Polyangia;o__Polyangiales;f__Polyangiaceae;g__JADJRH01;s__
STL-MYX14	C3.142	80.94	3.44	0.68106	9382412	140	135504	8585	1	1	1	65	d__Bacteria;p__Myxococcota;c__Polyangia;o__Polyangiales;f__Polyangiaceae;g__JADJKB01;s__
STL-MYX15	C3.145	89.89	2.74	0.632511	6543267	21	534432	5796	1	1	1	51	d__Bacteria;p__Myxococcota;c__Polyangia;o__Polyangiales;f__Polyangiaceae;g__JABFRG01;s__
STL-MYX16	C3.166	87.85	3.87	0.700274	10493584	61	272101	9006	1	1	1	42	d__Bacteria;p__Myxococcota;c__Polyangia;o__Polyangiales;f__Polyangiaceae;g__;s__
STL-MYX17	C3.22	61.16	0.65	0.605062	4471712	104	69739	4308	2	2	2	32	d__Bacteria;p__Myxococcota;c__Polyangia;o__Polyangiales;f__Polyangiaceae;g__;s__
STL-MYX18	C3.57	89.39	6.15	0.678106	11790303	42	947385	9700	2	2	2	65	d__Bacteria;p__Myxococcota;c__Polyangia;o__Polyangiales;f__Polyangiaceae;g__CAITIQ01;s__
STL-MYX19	C4.137	58.86	2.26	0.695763	7462813	126	101308	7315	1	1	1	57	d__Bacteria;p__Myxococcota;c__Polyangia;o__Polyangiales;f__Polyangiaceae;g__JADJCA01;s__
STL-MYX20	C2.183	86.31	2.9	0.705138	10958251	165	115129	8465	1	1	1	81	d__Bacteria;p__Myxococcota;c__Polyangia;o__Polyangiales;f__Polyangiaceae;g__Byssovorax;s__
STL-MYX21	C4.7	92.9	3.82	0.689187	10464611	46	494749	9300	1	1	1	73	d__Bacteria;p__Myxococcota;c__Polyangia;o__Polyangiales;f__Polyangiaceae;g__Labilithrix;s__
STL-MYX22	C1.83	90.59	3.44	0.72174	7957952	27	999424	6726	1	1	1	48	d__Bacteria;p__Myxococcota;c__Polyangia;o__Polyangiales;f__Sandaracinaceae;g__;s__
STL-MYX23	C3.21	85.97	2.58	0.712929	8815796	76	179074	7192	1	1	1	57	d__Bacteria;p__Myxococcota;c__Polyangia;o__Polyangiales;f__Sandaracinaceae;g__JAFLCL01;s__JAFLCL01 sp019694315
STL-MYX24	C3.137	91.38	2.26	0.707451	6581915	75	284145	5722	0	0	0	44	d__Bacteria;p__Myxococcota;c__Polyangia;o__Polyangiales;f__SG8-38;g__;s__
STL-MYX25	C3.206	93.55	9.33	0.678965	9053617	25	688399	7283	2	2	2	51	d__Bacteria;p__Myxococcota;c__WYAZ01;o__WYAZ01;f__WYAZ01;g__;s__
STL-MYX26	C4.62	82.78	3.62	0.726587	9880150	138	150043	7745	1	1	1	46	d__Bacteria;p__Myxococcota;c__UBA9042;o__PHBI01;f__PHBI01;g__SXIE01;s__
STL-MYXA1	C2.238	90.97	2.15	0.713454	5731750	27	295988	4865	1	1	1	46	d__Bacteria;p__Myxococcota_A;c__UBA9160;o__UBA9160;f__UBA4427;g__JADJOR01;s__
STL-NOB1	C1.213	95.85	2.73	0.597456	4058075	1	4058075	3850	1	1	1	47	d__Bacteria;p__Nitrospirota;c__Nitrospiria;o__Nitrospirales;f__Nitrospiraceae;g__JAHBWI01;s__JAHBWI01 sp019637075
STL-NOB2	C1.290	95	0.91	0.610849	3187585	2	3159633	3020	1	1	1	47	d__Bacteria;p__Nitrospirota;c__Nitrospiria;o__Nitrospirales;f__Nitrospiraceae;g__;s__
STL-NOB3	C2.195	87.72	5.01	0.597598	4445100	114	528951	5426	0	0	0	49	d__Bacteria;p__Nitrospirota;c__Nitrospiria;o__Nitrospirales;f__Nitrospiraceae;g__JAHBWI01;s__JAHBWI01 sp019637075
STL-NOB4	C4.196	78.11	3.18	0.597592	3806975	48	529832	4549	0	1	1	40	d__Bacteria;p__Nitrospirota;c__Nitrospiria;o__Nitrospirales;f__Nitrospiraceae;g__JAHBWI01;s__JAHBWI01 sp019637075
STL-COM1	opera.118	92.22	3.64	0.551111	4669962	186	43550	4669	0	0	0	43	d__Bacteria;p__Nitrospirota;c__Nitrospiria;o__Nitrospirales;f__Nitrospiraceae;g__Nitrospira_F;s__Nitrospira_F sp019636915
STL-COM2	opera.48	77.05	3.18	0.552672	4970473	159	80457	5078	3	1	5	36	d__Bacteria;p__Nitrospirota;c__Nitrospiria;o__Nitrospirales;f__Nitrospiraceae;g__Nitrospira_F;s__
STL-NOB5	C1.170	74.56	0	0.590145	3462614	26	523578	3274	1	1	1	35	d__Bacteria;p__Nitrospirota;c__Nitrospiria;o__Nitrospirales;f__Nitrospiraceae;g__Nitrospira_A;s__Nitrospira_A sp009594855
STL-NOB6	C1.178	78.07	0	0.5829	3236050	47	179093	3131	1	0	1	30	d__Bacteria;p__Nitrospirota;c__Nitrospiria;o__Nitrospirales;f__Nitrospiraceae;g__Nitrospira_A;s__Nitrospira_A sp900696505
STL-NOB7	C1.118	90.2	3.64	0.603128	2985944	79	70846	3032	0	0	0	43	d__Bacteria;p__Nitrospirota;c__Nitrospiria;o__Nitrospirales;f__Nitrospiraceae;g__Nitrospira_D;s__
STL-NIT1	opera.106	97.27	2.25	0.593134	3372027	125	49154	3158	1	1	1	43	d__Bacteria;p__Nitrospirota;c__Thermodesulfovibrionia;o__Thermodesulfovibrionales;f__Dissulfurispiraceae;g__GCA-2634385;s__
STL-PAT1	C3.78	59.9	0	0.5241	727297	8	184633	800	0	1	0	31	d__Bacteria;p__Patescibacteria;c__ABY1;o__SG8-24;f__2-12-FULL-60-25;g__HK-STAS-PATE-2;s__
STL-PAT2	C3.218	72.77	0.99	0.544479	885020	9	229149	912	1	2	1	47	d__Bacteria;p__Patescibacteria;c__Andersenbacteria;o__;f__;g__;s__
STL-PAT3	C4.201	61.42	0.19	0.642774	794609	28	71925	895	1	2	1	43	d__Bacteria;p__Patescibacteria;c__Andersenbacteria;o__;f__;g__;s__
STL-PAT4	C1.225	64.53	0	0.388583	1283673	1	1283673	1249	2	2	2	42	d__Bacteria;p__Patescibacteria;c__JAEDAM01;o__BD1-5;f__UBA2023;g__;s__
STL-PAT5	C2.212	74.22	1.23	0.475681	1152168	20	113214	1136	1	1	1	33	d__Bacteria;p__Patescibacteria;c__Gracilibacteria;o__UBA1369;f__UBA1369;g__PALSA-1335;s__
STL-PAT6	C2.25	65.05	0	0.378833	1272319	20	94497	1290	0	1	1	45	d__Bacteria;p__Patescibacteria;c__Microgenomatia;o__UBA1406;f__GWC2-37-13;g__JAGOLU01;s__
STL-PAT7	C1.337	75.55	1.23	0.392169	701447	14	192379	713	0	1	1	39	d__Bacteria;p__Patescibacteria;c__Paceibacteria;o__UBA9983_A;f__UBA5272;g__JALHNF01;s__
STL-PAT8	C2.49	79.99	0	0.317524	614345	1	614345	620	0	1	1	40	d__Bacteria;p__Patescibacteria;c__Paceibacteria;o__UBA9983_A;f__UBA5272;g__UBA5272;s__
STL-PAT9	C4.155	84.61	0	0.39482	674974	2	562216	680	1	1	1	38	d__Bacteria;p__Patescibacteria;c__Paceibacteria;o__UBA9983_A;f__Zambryskibacteraceae;g__SICJ01;s__
STL-PAT10	C2.14	73.15	0	0.414987	894812	3	797647	960	1	1	1	46	d__Bacteria;p__Patescibacteria;c__Saccharimonadia;o__CAILAD01;f__CAILAD01;g__JAHFOQ01;s__
STL-PAT11	C3.191	70.79	0.99	0.510184	921564	8	643864	950	1	1	2	49	d__Bacteria;p__Patescibacteria;c__Saccharimonadia;o__CAILAD01;f__GCA-016700035;g__GCA-016700035;s__
STL-PAT12	C2.42	72.36	1.12	0.397267	948212	2	939581	936	1	1	2	41	d__Bacteria;p__Patescibacteria;c__Saccharimonadia;o__Saccharimonadales;f__JAGQNJ01;g__HK-STAS-PATE-36;s__HK-STAS-PATE-36 sp023898625
STL-PAT13	C1.59	61.4	0	0.401269	789670	19	70956	853	0	0	0	35	d__Bacteria;p__Patescibacteria;c__Saccharimonadia;o__Saccharimonadales;f__JACQNP01;g__JAGQNP01;s__
STL-PAT14	C2.246	55.17	0	0.439448	703412	11	140314	752	0	1	1	38	d__Bacteria;p__Patescibacteria;c__Saccharimonadia;o__Saccharimonadales;f__CAIOMD01;g__;s__
STL-PAT15	C2.224	56.64	0	0.471275	774363	15	229212	805	2	2	2	42	d__Bacteria;p__Patescibacteria;c__Saccharimonadia;o__Saccharimonadales;f__UBA4665;g__RGVC01;s__
STL-PAT16	C2.208	67.49	0	0.457356	1001352	11	347752	1120	1	1	1	38	d__Bacteria;p__Patescibacteria;c__Saccharimonadia;o__Saccharimonadales;f__UBA7683;g__UBA7683;s__
STL-PLA1	C1.44	96.02	3.41	0.755167	4963231	19	683010	3850	1	1	1	50	d__Bacteria;p__Planctomycetota;c__PLA2;o__PLA2;f__JAEUHO01;g__JAEUHO01;s__
STL-AMX1	opera.44	95.6	0.55	0.421699	3634822	287	19794	3512	0	0	0	36	d__Bacteria;p__Planctomycetota;c__Brocadiia;o__Brocadiales;f__Brocadiaceae;g__JAHFOW01;s__
STL-AMX2	C1.193	100	1.65	0.425313	3494580	2	3492953	3105	1	1	1	47	d__Bacteria;p__Planctomycetota;c__Brocadiia;o__Brocadiales;f__Brocadiaceae;g__Brocadia;s__Brocadia sapporoensis
STL-PLA2	C1.284	91.67	0.57	0.679486	4832732	4	907971	3766	0	1	1	42	d__Bacteria;p__Planctomycetota;c__Phycisphaerae;o__Phycisphaerales;f__SM1A02;g__JAEUIT01;s__
STL-PLA3	C3.153	87.52	0	0.695964	4422190	55	170544	3575	1	1	1	44	d__Bacteria;p__Planctomycetota;c__Phycisphaerae;o__Phycisphaerales;f__SM1A02;g__;s__
STL-PLA4	C1.106	93.18	0	0.719285	3048831	1	3048831	2471	0	1	1	46	d__Bacteria;p__Planctomycetota;c__Phycisphaerae;o__Phycisphaerales;f__SM1A02;g__;s__
STL-PLA5	C1.192	97.73	1.14	0.639565	3737431	5	898835	3135	1	1	1	46	d__Bacteria;p__Planctomycetota;c__Phycisphaerae;o__Phycisphaerales;f__UBA1924;g__JAFEBO01;s__JAFEBO01 sp018242625
STL-PLA6	C1.310	96.59	2.27	0.644812	3851540	7	633866	3217	0	2	1	46	d__Bacteria;p__Planctomycetota;c__Phycisphaerae;o__Phycisphaerales;f__UBA1924;g__JAFEBO01;s__JAFEBO01 sp018242645
STL-PLA7	C1.201	98.86	0	0.679191	3899998	3	2914493	3151	0	1	1	53	d__Bacteria;p__Planctomycetota;c__Phycisphaerae;o__Phycisphaerales;f__UBA1924;g__;s__
STL-PLA8	C1.28	96.59	3.41	0.584033	4075964	5	816114	3292	1	1	1	53	d__Bacteria;p__Planctomycetota;c__Phycisphaerae;o__Phycisphaerales;f__UBA1924;g__BJHL01;s__
STL-PLA9	C1.90	98.86	0	0.664528	4474601	5	4457768	3581	0	1	1	49	d__Bacteria;p__Planctomycetota;c__Phycisphaerae;o__Phycisphaerales;f__UBA1924;g__JABWBC01;s__
STL-PLA10	C1.119	95.45	1.7	0.67262	3119913	63	81672	2705	0	1	1	45	d__Bacteria;p__Planctomycetota;c__Phycisphaerae;o__Phycisphaerales;f__SM1A02;g__;s__
STL-PLA11	C1.51	98.86	0	0.720486	3282342	6	1302108	2700	1	1	0	45	d__Bacteria;p__Planctomycetota;c__Phycisphaerae;o__Phycisphaerales;f__SM1A02;g__;s__
STL-PLA12	C2.39	76.14	0	0.693769	3456006	27	342920	2955	1	1	0	39	d__Bacteria;p__Planctomycetota;c__Phycisphaerae;o__UBA1845;f__UTPLA1;g__SpSt-539;s__
STL-PLA13	C1.27	95.08	0.67	0.649971	4857268	4	4849319	3996	1	1	1	49	d__Bacteria;p__Planctomycetota;c__Phycisphaerae;o__UBA1845;f__Fen-1342;g__;s__
STL-PLA14	C4.94	77.16	2.27	0.582338	6656503	109	91281	5759	0	0	1	46	d__Bacteria;p__Planctomycetota;c__Planctomycetia;o__Pan216;f__Pan216;g__;s__
STL-PLA15	C1.191	80.84	1.14	0.650989	7658443	110	132662	6918	0	1	0	74	d__Bacteria;p__Planctomycetota;c__Planctomycetia;o__Gemmatales;f__Gemmataceae;g__;s__
STL-PLA16	C1.254	63.66	1.16	0.644148	5611335	37	282027	4693	0	1	0	43	d__Bacteria;p__Planctomycetota;c__Planctomycetia;o__Gemmatales;f__Gemmataceae;g__;s__
STL-PLA17	C1.323	67.03	2.33	0.603089	4821910	92	73242	4485	2	1	2	50	d__Bacteria;p__Planctomycetota;c__Planctomycetia;o__Gemmatales;f__Gemmataceae;g__JAIEPT01;s__
STL-PLA18	C1.56	68.49	2.27	0.691547	6307329	132	94572	5584	0	1	0	66	d__Bacteria;p__Planctomycetota;c__Planctomycetia;o__Gemmatales;f__Gemmataceae;g__;s__
STL-PLA19	C3.136	92.51	2.27	0.642656	8257182	50	331539	6216	1	3	1	170	d__Bacteria;p__Planctomycetota;c__Planctomycetia;o__Gemmatales;f__Gemmataceae;g__;s__
STL-PLA20	C3.199	76.5	2.91	0.698683	7009364	218	92324	6219	2	1	2	83	d__Bacteria;p__Planctomycetota;c__Planctomycetia;o__Gemmatales;f__Gemmataceae;g__;s__
STL-PLA21	C4.17	54.73	4.14	0.624917	5210485	117	61377	5004	0	0	1	70	d__Bacteria;p__Planctomycetota;c__Planctomycetia;o__Gemmatales;f__Gemmataceae;g__Gemmata;s__
STL-PLA22	C4.68	75.34	4.55	0.573972	5197432	60	145866	4336	1	1	1	45	d__Bacteria;p__Planctomycetota;c__Planctomycetia;o__Gemmatales;f__Gemmataceae;g__;s__
STL-PLA23	C1.9	85.23	3.62	0.710136	7009429	60	189477	5964	0	1	1	72	d__Bacteria;p__Planctomycetota;c__Planctomycetia;o__Gemmatales;f__Gemmataceae;g__Fimbriiglobus;s__
STL-PLA24	C1.164	95.89	3.49	0.71142	7010410	15	1019360	5690	0	2	2	85	d__Bacteria;p__Planctomycetota;c__Planctomycetia;o__Gemmatales;f__Gemmataceae;g__Urbifossiella;s__
STL-PLA25	C2.149	85.68	3.41	0.647981	6638068	82	208122	5588	0	2	1	56	d__Bacteria;p__Planctomycetota;c__Planctomycetia;o__Gemmatales;f__Gemmataceae;g__Urbifossiella;s__
STL-PLA26	C1.125	96.59	2.27	0.551298	5759071	1	5759071	4903	0	2	2	55	d__Bacteria;p__Planctomycetota;c__Planctomycetia;o__Gemmatales;f__HRBIN36;g__JAEUIE01;s__
STL-PLA27	C1.15	78.47	3.49	0.680548	6350266	118	94819	5547	0	1	1	76	d__Bacteria;p__Planctomycetota;c__Planctomycetia;o__Isosphaerales;f__Isosphaeraceae;g__;s__
STL-PLA28	C1.179	73.08	1.48	0.683882	7189704	146	83925	5991	0	0	0	48	d__Bacteria;p__Planctomycetota;c__Planctomycetia;o__Isosphaerales;f__Isosphaeraceae;g__JAFAHT01;s__
STL-PLA29	C1.93	61.27	3.28	0.693289	6476771	146	80023	5587	0	0	0	28	d__Bacteria;p__Planctomycetota;c__Planctomycetia;o__Isosphaerales;f__Isosphaeraceae;g__;s__
STL-PLA30	C4.100	53.51	7.02	0.661413	5866396	113	99685	4764	0	0	0	60	d__Bacteria;p__Planctomycetota;c__Planctomycetia;o__Isosphaerales;f__Isosphaeraceae;g__;s__
STL-PLA31	C1.195	93.1	1.15	0.602181	5884278	64	203338	4798	1	1	1	48	d__Bacteria;p__Planctomycetota;c__Planctomycetia;o__Pirellulales;f__Lacipirellulaceae;g__JABDGM01;s__
STL-PLA32	C1.299	98.85	3.45	0.661275	6894232	60	179996	5691	1	1	1	50	d__Bacteria;p__Planctomycetota;c__Planctomycetia;o__Pirellulales;f__;g__;s__
STL-PLA33	C1.16	98.78	0	0.610933	7449524	6	7410722	5722	1	1	1	54	d__Bacteria;p__Planctomycetota;c__Planctomycetia;o__Pirellulales;f__Pirellulaceae;g__;s__
STL-PLA34	C1.187	96.48	0	0.631542	7740480	28	701490	5482	1	1	1	47	d__Bacteria;p__Planctomycetota;c__Planctomycetia;o__Pirellulales;f__Pirellulaceae;g__CAIXSC01;s__
STL-PLA35	C1.296	91.89	0	0.593599	7911703	14	1619814	5489	1	2	1	37	d__Bacteria;p__Planctomycetota;c__Planctomycetia;o__Pirellulales;f__Pirellulaceae;g__CAIXSC01;s__
STL-PLA36	C3.140	84.99	0.29	0.648119	7231692	132	97601	5184	1	1	1	70	d__Bacteria;p__Planctomycetota;c__Planctomycetia;o__Pirellulales;f__Pirellulaceae;g__CAIXSC01;s__
STL-PLA37	C4.49	82.71	0	0.516221	5756481	84	128662	4908	1	1	1	42	d__Bacteria;p__Planctomycetota;c__Planctomycetia;o__Pirellulales;f__Pirellulaceae;g__;s__
STL-PLA38	C4.195	66.02	0	0.543003	4351725	155	62599	4324	0	0	1	25	d__Bacteria;p__Planctomycetota;c__Planctomycetia;o__Pirellulales;f__Pirellulaceae;g__SXOA01;s__
STL-PLA39	C1.57	62.07	1.18	0.500152	6459054	104	94711	5619	0	0	0	59	d__Bacteria;p__Planctomycetota;c__Planctomycetia;o__Pirellulales;f__Pirellulaceae;g__Aureliella;s__
STL-PLA40	C2.205	77.81	0	0.557399	6164675	73	126160	5045	1	0	1	38	d__Bacteria;p__Planctomycetota;c__Planctomycetia;o__Pirellulales;f__Pirellulaceae;g__Aureliella;s__
STL-PLA41	C1.145	60.13	0	0.595426	3788721	96	75516	3459	0	0	0	26	d__Bacteria;p__Planctomycetota;c__Planctomycetia;o__Planctomycetales;f__Planctomycetaceae;g__;s__
STL-PLA42	C2.54	81.67	2.22	0.63595	5666334	170	67966	5240	0	1	1	37	d__Bacteria;p__Planctomycetota;c__Planctomycetia;o__Planctomycetales;f__Planctomycetaceae;g__JAEUIG01;s__
STL-PLA43	C1.78	98.81	2.25	0.549264	8589074	23	603731	6676	0	1	2	74	d__Bacteria;p__Planctomycetota;c__Planctomycetia;o__Planctomycetales;f__Planctomycetaceae;g__Schlesneria;s__
STL-PLA44	C3.11	81.46	0	0.538468	7201361	143	91147	6061	0	1	1	55	d__Bacteria;p__Planctomycetota;c__Planctomycetia;o__Planctomycetales;f__Planctomycetaceae;g__SXXK01;s__
STL-PLA45	C4.2	89.89	0	0.558995	7588426	74	206066	5774	0	1	1	46	d__Bacteria;p__Planctomycetota;c__Planctomycetia;o__Planctomycetales;f__Planctomycetaceae;g__SXXK01;s__
STL-PLA46	C1.214	94.01	2.25	0.589167	5601870	28	378919	4295	0	1	2	46	d__Bacteria;p__Planctomycetota;c__Planctomycetia;o__Planctomycetales;f__Planctomycetaceae;g__TH-plancto1;s__
STL-PLA47	C4.149	81.03	1.15	0.588086	5254039	105	81735	4651	0	1	1	52	d__Bacteria;p__Planctomycetota;c__Planctomycetia;o__Planctomycetales;f__Planctomycetaceae;g__;s__
STL-PLA48	C1.322	78.84	3.12	0.683834	6509507	170	84283	5773	1	1	1	43	d__Bacteria;p__Planctomycetota;c__B15-G4;o__B15-G4;f__;g__;s__
STL-PLA49	C2.167	92.47	3.76	0.714181	4862394	26	270960	3761	0	1	1	45	d__Bacteria;p__Planctomycetota;c__UBA1135;o__UBA1135;f__GCA-002686595;g__JADJNY01;s__
STL-PLA50	C1.132	97.73	2.27	0.691643	6246989	6	3426021	4818	2	2	2	52	d__Bacteria;p__Planctomycetota;c__UBA1135;o__UBA2386;f__UBA2386;g__JACRLW01;s__
STL-PLA51	C2.216	88.71	2.15	0.714323	7086592	54	431595	5735	1	1	1	49	d__Bacteria;p__Planctomycetota;c__UBA1135;o__UBA2386;f__UBA2386;g__JAGQRA01;s__
STL-PLA52	C1.82	90.91	0	0.706371	5450460	11	1388955	4360	2	2	2	44	d__Bacteria;p__Planctomycetota;c__UBA1135;o__UBA2386;f__UBA2386;g__UBA2386;s__
STL-PRO1	C4.47	91.5	1.33	0.653867	6814451	86	159797	6058	2	2	2	48	d__Bacteria;p__Pseudomonadota;c__Alphaproteobacteria;o__Acetobacterales;f__Acetobacteraceae;g__Rhodopila;s__Rhodopila sp018240405
STL-PRO2	C2.23	90	1.67	0.664688	3992399	38	240623	3683	1	1	2	43	d__Bacteria;p__Pseudomonadota;c__Alphaproteobacteria;o__CADEGL01;f__CADEGL01;g__;s__
STL-PRO3	C1.186	89.21	1.97	0.694547	4679049	86	125927	4660	1	0	1	41	d__Bacteria;p__Pseudomonadota;c__Alphaproteobacteria;o__Bin65;f__Bin65;g__SBBV01;s__SBBV01 sp016792765
STL-PRO4	C2.116	97.73	1.46	0.666956	3909382	46	151654	3873	0	0	0	41	d__Bacteria;p__Pseudomonadota;c__Alphaproteobacteria;o__Caulobacterales;f__Caulobacteraceae;g__;s__
STL-PRO5	C1.154	85.28	0.32	0.63062	3043831	22	582170	3174	1	1	1	43	d__Bacteria;p__Pseudomonadota;c__Alphaproteobacteria;o__Caulobacterales;f__TH1-2;g__Vitreimonas;s__
STL-PRO6	C1.220	96.72	1.92	0.724151	7516253	95	170949	6929	0	1	1	46	d__Bacteria;p__Pseudomonadota;c__Alphaproteobacteria;o__Dongiales;f__Dongiaceae;g__;s__
STL-PRO7	C1.130	84.24	4.98	0.69847	4443383	97	83400	4376	0	0	0	29	d__Bacteria;p__Pseudomonadota;c__Alphaproteobacteria;o__Geminicoccales;f__Geminicoccaceae;g__;s__
STL-PRO8	C2.174	87.31	1	0.679699	5194846	20	891352	4992	1	1	1	42	d__Bacteria;p__Pseudomonadota;c__Alphaproteobacteria;o__Geminicoccales;f__Geminicoccaceae;g__Arboricoccus;s__
STL-PRO9	C3.167	62.41	1.72	0.708546	5079508	162	75839	4988	1	1	1	33	d__Bacteria;p__Pseudomonadota;c__Alphaproteobacteria;o__Geminicoccales;f__Geminicoccaceae;g__;s__
STL-PRO10	C1.196	93.66	4.32	0.714338	4523312	45	274232	4242	0	2	2	46	d__Bacteria;p__Pseudomonadota;c__Alphaproteobacteria;o__Geminicoccales;f__Geminicoccaceae;g__;s__
STL-PRO11	C1.127	51.31	0.22	0.698641	4078906	35	180800	3993	0	0	0	17	d__Bacteria;p__Pseudomonadota;c__Alphaproteobacteria;o__Reyranellales;f__Reyranellaceae;g__Reyranella;s__
STL-PRO12	C3.205	68.38	1.24	0.664019	5466927	39	294375	5113	0	0	0	34	d__Bacteria;p__Pseudomonadota;c__Alphaproteobacteria;o__Reyranellales;f__Reyranellaceae;g__Reyranella;s__
STL-PRO13	C2.172	77.57	1.99	0.667762	6951098	72	225685	6397	0	0	0	40	d__Bacteria;p__Pseudomonadota;c__Alphaproteobacteria;o__Reyranellales;f__Reyranellaceae;g__Reyranella;s__
STL-PRO14	C2.27	98.14	0.42	0.606174	4940884	52	162855	4839	1	1	1	54	d__Bacteria;p__Pseudomonadota;c__Alphaproteobacteria;o__Rhizobiales;f__Aestuariivirgaceae;g__JAEUMG01;s__
STL-PRO15	C3.216	99.57	0	0.659964	3950782	5	1002742	3753	0	1	0	44	d__Bacteria;p__Pseudomonadota;c__Alphaproteobacteria;o__Rhizobiales;f__Aestuariivirgaceae;g__;s__
STL-PRO16	C4.148	74.99	1.3	0.619726	2665072	50	87357	2947	0	0	0	36	d__Bacteria;p__Pseudomonadota;c__Alphaproteobacteria;o__Rhizobiales;f__Aestuariivirgaceae;g__Aestuariivirga;s__
STL-PRO17	C3.120	81.13	0.4	0.652786	3313389	25	335989	3202	2	2	2	37	d__Bacteria;p__Pseudomonadota;c__Alphaproteobacteria;o__Rhizobiales;f__Aestuariivirgaceae;g__Aestuariivirga;s__
STL-PRO18	C3.180	91.38	0.6	0.655031	3272253	39	146313	3172	1	1	1	41	d__Bacteria;p__Pseudomonadota;c__Alphaproteobacteria;o__Rhizobiales;f__Aestuariivirgaceae;g__Aestuariivirga;s__
STL-PRO19	C1.98	95.25	0.78	0.652353	4806349	7	1499394	4561	1	1	1	47	d__Bacteria;p__Pseudomonadota;c__Alphaproteobacteria;o__Rhizobiales;f__Beijerinckiaceae;g__JAJXWB01;s__
STL-PRO20	C2.221	91.16	1.2	0.690607	5872756	11	1022037	5326	1	1	1	47	d__Bacteria;p__Pseudomonadota;c__Alphaproteobacteria;o__Rhizobiales;f__Beijerinckiaceae;g__Alsobacter;s__
STL-PRO21	C1.45	97.78	0.95	0.628615	3328316	9	752254	3205	1	1	1	48	d__Bacteria;p__Pseudomonadota;c__Alphaproteobacteria;o__Rhizobiales;f__Beijerinckiaceae;g__Methylocystis;s__
STL-PRO22	C4.15	69.59	0.63	0.621168	3133805	98	76431	3611	1	1	1	43	d__Bacteria;p__Pseudomonadota;c__Alphaproteobacteria;o__Rhizobiales;f__Beijerinckiaceae;g__Methylocystis;s__
STL-PRO23	C1.317	57.33	4.28	0.661374	2935931	78	94509	2909	0	0	0	30	d__Bacteria;p__Pseudomonadota;c__Alphaproteobacteria;o__Rhizobiales;f__Beijerinckiaceae;g__JAJXWB01;s__
STL-PRO24	C2.250	87.98	4.86	0.665934	4129823	28	453231	3913	1	1	1	42	d__Bacteria;p__Pseudomonadota;c__Alphaproteobacteria;o__Rhizobiales;f__Beijerinckiaceae;g__JAJXWB01;s__
STL-PRO25	C2.31	96.64	0.5	0.656086	4737870	17	393853	4328	1	1	1	49	d__Bacteria;p__Pseudomonadota;c__Alphaproteobacteria;o__Rhizobiales;f__Hyphomicrobiaceae;g__;s__
STL-PRO26	C4.46	83.65	0.47	0.666336	2897754	10	794805	2863	1	1	1	46	d__Bacteria;p__Pseudomonadota;c__Alphaproteobacteria;o__Rhizobiales;f__Kaistiaceae;g__JADYYB01;s__
STL-PRO27	C1.298	97.31	1.74	0.643992	5271012	10	1654655	4850	1	1	1	57	d__Bacteria;p__Pseudomonadota;c__Alphaproteobacteria;o__Rhizobiales;f__Xanthobacteraceae;g__Rhodoplanes;s__Rhodoplanes sp016793685
STL-PRO28	C2.79	81.44	0.45	0.637424	5017081	40	376903	4822	1	1	1	42	d__Bacteria;p__Pseudomonadota;c__Alphaproteobacteria;o__Rhizobiales;f__Xanthobacteraceae;g__Bradyrhizobium;s__
STL-PRO29	C1.66	87.19	0.8	0.711902	3693986	52	191617	3540	0	0	0	27	d__Bacteria;p__Pseudomonadota;c__Alphaproteobacteria;o__Rhodobacterales;f__Rhodobacteraceae;g__Amaricoccus;s__
STL-PRO30	C1.67	89.03	0	0.693303	3288487	11	358589	3100	1	1	1	40	d__Bacteria;p__Pseudomonadota;c__Alphaproteobacteria;o__Rhodobacterales;f__Rhodobacteraceae;g__Amaricoccus;s__
STL-PRO31	C1.68	89.37	3.51	0.701679	4469107	116	100751	4414	1	1	1	39	d__Bacteria;p__Pseudomonadota;c__Alphaproteobacteria;o__Rhodobacterales;f__Rhodobacteraceae;g__Amaricoccus;s__
STL-PRO32	C1.58	82.28	1.31	0.652391	3013255	88	58113	3029	0	0	0	31	d__Bacteria;p__Pseudomonadota;c__Alphaproteobacteria;o__Rhodobacterales;f__Rhodobacteraceae;g__Paracoccus;s__
STL-PRO33	C2.209	92.32	1.28	0.665693	3553716	44	132239	3325	0	0	0	36	d__Bacteria;p__Pseudomonadota;c__Alphaproteobacteria;o__Rhodobacterales;f__Rhodobacteraceae;g__Paracoccus;s__
STL-PRO34	C3.89	90.98	0.89	0.673929	3363935	49	140373	3268	0	0	0	38	d__Bacteria;p__Pseudomonadota;c__Alphaproteobacteria;o__Rhodobacterales;f__Rhodobacteraceae;g__TMP-24;s__
STL-PRO35	C1.146	71.45	6.67	0.659092	3076912	44	122820	3191	1	1	1	33	d__Bacteria;p__Pseudomonadota;c__Alphaproteobacteria;o__Rhodobacterales;f__Rhodobacteraceae;g__Tabrizicola;s__
STL-PRO36	C1.175	88.81	0	0.666009	3265136	7	887329	2971	2	2	2	46	d__Bacteria;p__Pseudomonadota;c__Alphaproteobacteria;o__Rhodospirillales_A;f__UXAT02;g__Defluviicoccus;s__
STL-PRO37	C1.321	55.25	2.2	0.674135	1769827	95	27433	1811	0	0	0	13	d__Bacteria;p__Pseudomonadota;c__Alphaproteobacteria;o__Rhodospirillales_A;f__UXAT02;g__SSA4;s__
STL-PRO38	C1.338	96.77	0.25	0.650258	3545729	7	1313507	3256	2	2	2	47	d__Bacteria;p__Pseudomonadota;c__Alphaproteobacteria;o__Rhodospirillales_A;f__UXAT02;g__Defluviicoccus;s__
STL-PRO39	C2.10	52.82	0	0.677117	1807203	74	33096	1834	0	0	0	13	d__Bacteria;p__Pseudomonadota;c__Alphaproteobacteria;o__Rhodospirillales_A;f__UXAT02;g__SSA4;s__
STL-PRO40	C3.74	61.42	1.91	0.675317	2273342	103	40537	2259	0	0	0	18	d__Bacteria;p__Pseudomonadota;c__Alphaproteobacteria;o__Rhodospirillales_A;f__UXAT02;g__SSA4;s__
STL-PRO41	C4.29	58.21	0.66	0.67408	2067501	79	45804	2103	0	0	0	11	d__Bacteria;p__Pseudomonadota;c__Alphaproteobacteria;o__Rhodospirillales_A;f__UXAT02;g__SSA4;s__
STL-PRO42	C3.232	66.44	0.47	0.216364	842814	20	58185	655	1	2	2	27	d__Bacteria;p__Pseudomonadota;c__Alphaproteobacteria;o__Rickettsiales;f__Rickettsiaceae;g__;s__
STL-PRO43	C3.18	85.9	0	0.511004	1970866	22	152637	2018	0	1	0	32	d__Bacteria;p__Pseudomonadota;c__Alphaproteobacteria;o__Rickettsiales;f__UBA998;g__;s__
STL-PRO44	C3.172	76.72	0	0.647212	2692218	41	113904	2646	1	1	1	36	d__Bacteria;p__Pseudomonadota;c__Alphaproteobacteria;o__;f__;g__;s__
STL-PRO45	C1.182	99.2	0.39	0.657972	2923142	3	2147969	2784	1	1	1	47	d__Bacteria;p__Pseudomonadota;c__Alphaproteobacteria;o__Sphingomonadales;f__Sphingomonadaceae;g__Novosphingobium;s__
STL-PRO46	C1.272	92.47	0	0.601017	2381937	4	654985	2314	1	1	1	39	d__Bacteria;p__Pseudomonadota;c__Alphaproteobacteria;o__Sphingomonadales;f__Sphingomonadaceae;g__Sphingobium;s__
STL-PRO47	C1.180	95.43	0.87	0.594506	2911727	14	267575	2917	1	1	1	43	d__Bacteria;p__Pseudomonadota;c__Alphaproteobacteria;o__Sphingomonadales;f__Sphingomonadaceae;g__Aquisediminimonas;s__
STL-PRO48	C4.182	51.93	0.43	0.652891	2155947	45	80561	2290	1	1	1	30	d__Bacteria;p__Pseudomonadota;c__Alphaproteobacteria;o__JACAEB01;f__JACAEB01;g__;s__
STL-PRO49	C2.80	98.26	2.83	0.693956	3409797	41	115391	3328	0	2	2	47	d__Bacteria;p__Pseudomonadota;c__Alphaproteobacteria;o__Micropepsales;f__Micropepsaceae;g__JADZAI01;s__
STL-PRO50	C1.85	79.46	0.45	0.634754	2987501	40	115360	3049	0	0	0	31	d__Bacteria;p__Pseudomonadota;c__Alphaproteobacteria;o__Micropepsales;f__Micropepsaceae;g__Rhizomicrobium;s__
STL-PRO51	C1.61	97.99	0	0.415336	2812695	10	809849	2734	2	2	2	47	d__Bacteria;p__Pseudomonadota;c__Gammaproteobacteria;o__Berkiellales;f__Berkiellaceae;g__;s__
STL-PRO52	C4.79	51.72	1.72	0.655835	3718337	72	114954	3591	2	2	2	31	d__Bacteria;p__Pseudomonadota;c__Gammaproteobacteria;o__Burkholderiales;f__JAEUMW01;g__JAEUMW01;s__JAEUMW01 sp016791345
STL-PRO53	C1.303	54.31	0	0.634705	1830629	79	42980	2016	0	0	0	22	d__Bacteria;p__Pseudomonadota;c__Gammaproteobacteria;o__Burkholderiales;f__Aquaspirillaceae;g__Rivicola;s__Rivicola pingtungensis
STL-PRO54	C3.82	93.38	1.95	0.721325	6333030	61	240292	5696	1	2	1	44	d__Bacteria;p__Pseudomonadota;c__Gammaproteobacteria;o__Burkholderiales;f__Burkholderiaceae_A;g__;s__
STL-PRO55	C4.153	82.91	0.47	0.703774	3995354	36	223764	3801	1	2	1	32	d__Bacteria;p__Pseudomonadota;c__Gammaproteobacteria;o__Burkholderiales;f__Burkholderiaceae_B;g__Rubrivivax_A;s__Rubrivivax_A sp019635285
STL-PRO56	C2.20	51.33	4.58	0.667861	2068403	95	42434	2163	0	0	0	27	d__Bacteria;p__Pseudomonadota;c__Gammaproteobacteria;o__Burkholderiales;f__Burkholderiaceae_B;g__Acidovorax_C;s__Acidovorax_C caeni
STL-PRO57	C4.176	53.45	3.45	0.668942	2221428	97	41059	2235	1	0	0	33	d__Bacteria;p__Pseudomonadota;c__Gammaproteobacteria;o__Burkholderiales;f__Burkholderiaceae_B;g__Acidovorax_C;s__Acidovorax_C caeni
STL-PRO58	C1.333	92.39	1.48	0.667846	3256928	17	420064	3026	2	3	3	43	d__Bacteria;p__Pseudomonadota;c__Gammaproteobacteria;o__Burkholderiales;f__Burkholderiaceae_B;g__Alicycliphilus;s__Alicycliphilus sp018054745
STL-PRO59	C2.211	62.07	0	0.694612	4740284	225	57590	4618	0	0	0	46	d__Bacteria;p__Pseudomonadota;c__Gammaproteobacteria;o__Burkholderiales;f__Burkholderiaceae_B;g__Inhella;s__
STL-PRO60	C2.109	69.31	6.9	0.704141	4048009	42	242081	3857	1	1	1	28	d__Bacteria;p__Pseudomonadota;c__Gammaproteobacteria;o__Burkholderiales;f__Burkholderiaceae_B;g__JAEUPI01;s__JAEUPI01 sp008933545
STL-PRO61	C2.227	90.26	4.6	0.701006	5120206	22	781128	4716	1	1	1	71	d__Bacteria;p__Pseudomonadota;c__Gammaproteobacteria;o__Burkholderiales;f__Burkholderiaceae_B;g__JAEUPI01;s__
STL-PRO62	C2.126	93.58	0	0.680404	3579134	20	339470	3300	1	1	1	40	d__Bacteria;p__Pseudomonadota;c__Gammaproteobacteria;o__Burkholderiales;f__Burkholderiaceae_B;g__Ottowia;s__
STL-PRO63	C3.118	95.86	0.62	0.694175	3406080	18	373555	3330	1	1	1	43	d__Bacteria;p__Pseudomonadota;c__Gammaproteobacteria;o__Burkholderiales;f__Burkholderiaceae_B;g__Ottowia;s__Ottowia sp018240925
STL-PRO64	C4.73	93.15	0.47	0.676593	3818708	39	229570	3511	0	0	0	43	d__Bacteria;p__Pseudomonadota;c__Gammaproteobacteria;o__Burkholderiales;f__Burkholderiaceae_B;g__Pelomonas;s__
STL-PRO65	C4.158	83	1.79	0.70409	3380958	70	165728	3198	1	1	1	36	d__Bacteria;p__Pseudomonadota;c__Gammaproteobacteria;o__Burkholderiales;f__Burkholderiaceae_B;g__Piscinibacter;s__Piscinibacter sp017983795
STL-PRO66	C2.108	90.97	1.62	0.665127	3165869	26	313077	3070	1	1	1	40	d__Bacteria;p__Pseudomonadota;c__Gammaproteobacteria;o__Burkholderiales;f__Burkholderiaceae_B;g__JAHBZM01;s__
STL-PRO67	C1.12	97.51	1.28	0.61957	3965153	24	2527405	3647	1	2	2	59	d__Bacteria;p__Pseudomonadota;c__Gammaproteobacteria;o__Burkholderiales;f__Burkholderiaceae_B;g__Rhodoferax_C;s__
STL-PRO68	C1.73	96.74	6.69	0.692002	5253169	72	310499	4889	1	1	1	42	d__Bacteria;p__Pseudomonadota;c__Gammaproteobacteria;o__Burkholderiales;f__Burkholderiaceae_B;g__CAISIP01;s__CAISIP01 sp016790475
STL-PRO69	C1.206	62.07	0	0.724778	5737548	78	135794	5163	0	0	0	28	d__Bacteria;p__Pseudomonadota;c__Gammaproteobacteria;o__Burkholderiales;f__Burkholderiaceae_B;g__Rubrivivax;s__
STL-PRO70	C1.264	71.78	3.69	0.71184	5258398	255	46483	5363	0	0	0	37	d__Bacteria;p__Pseudomonadota;c__Gammaproteobacteria;o__Burkholderiales;f__Burkholderiaceae_B;g__Rubrivivax;s__
STL-PRO71	C1.336	87.36	2.76	0.723359	4024227	32	313106	3607	1	1	1	39	d__Bacteria;p__Pseudomonadota;c__Gammaproteobacteria;o__Burkholderiales;f__Burkholderiaceae_B;g__Rubrivivax;s__
STL-PRO72	C2.199	57.72	1.4	0.72083	2887747	56	106345	2666	1	1	1	18	d__Bacteria;p__Pseudomonadota;c__Gammaproteobacteria;o__Burkholderiales;f__Burkholderiaceae_B;g__Rubrivivax_A;s__Rubrivivax_A sp018240325
STL-PRO73	C3.114	55.42	2.16	0.71348	4096823	172	49900	4232	0	0	0	22	d__Bacteria;p__Pseudomonadota;c__Gammaproteobacteria;o__Burkholderiales;f__Burkholderiaceae_B;g__Rubrivivax;s__
STL-PRO74	C4.110	64.87	3.58	0.717594	4666472	116	70456	4490	0	0	0	25	d__Bacteria;p__Pseudomonadota;c__Gammaproteobacteria;o__Burkholderiales;f__Burkholderiaceae_B;g__Rubrivivax;s__
STL-PRO75	C4.118	59.12	0.53	0.712743	4325795	139	65784	4378	0	0	0	27	d__Bacteria;p__Pseudomonadota;c__Gammaproteobacteria;o__Burkholderiales;f__Burkholderiaceae_B;g__Rubrivivax;s__
STL-PRO76	C2.181	73.86	0.23	0.659484	3128804	18	282369	2896	2	2	2	42	d__Bacteria;p__Pseudomonadota;c__Gammaproteobacteria;o__Burkholderiales;f__Burkholderiaceae_B;g__JAABQG01;s__
STL-PRO77	C4.6	89.04	0.62	0.701923	3530735	40	160770	3413	0	0	0	33	d__Bacteria;p__Pseudomonadota;c__Gammaproteobacteria;o__Burkholderiales;f__Burkholderiaceae_A;g__Zeimonas;s__
STL-PRO78	C1.102	92.6	3.3	0.706294	3889332	68	128423	3588	0	0	0	56	d__Bacteria;p__Pseudomonadota;c__Gammaproteobacteria;o__Burkholderiales;f__Burkholderiaceae_B;g__Sphaerotilus;s__Sphaerotilus sulfidivorans
STL-PRO79	C4.197	65.86	8.62	0.715549	5408284	135	64797	5031	0	0	0	31	d__Bacteria;p__Pseudomonadota;c__Gammaproteobacteria;o__Burkholderiales;f__Burkholderiaceae_B;g__Ideonella;s__
STL-PRO80	C1.31	89.18	1.74	0.674863	5362110	26	341841	4517	1	0	0	30	d__Bacteria;p__Pseudomonadota;c__Gammaproteobacteria;o__Burkholderiales;f__Ga0077523;g__Ga0077523;s__
STL-AOB1	C1.79	96.69	4.42	0.421271	2722337	22	325383	2495	0	1	1	40	d__Bacteria;p__Pseudomonadota;c__Gammaproteobacteria;o__Burkholderiales;f__Nitrosomonadaceae;g__Nitrosomonas;s__Nitrosomonas sp008015595
STL-PRO81	C3.159	70.85	3.38	0.625328	3519540	78	84155	3244	0	1	1	41	d__Bacteria;p__Pseudomonadota;c__Gammaproteobacteria;o__Burkholderiales;f__Casimicrobiaceae;g__Casimicrobium;s__Casimicrobium huifangae
STL-PRO82	C1.153	97.47	2.04	0.723113	3971804	26	314178	3654	0	2	2	45	d__Bacteria;p__Pseudomonadota;c__Gammaproteobacteria;o__Burkholderiales;f__Casimicrobiaceae;g__VBCG01;s__
STL-PRO83	C1.269	89.49	0.84	0.709615	4539217	15	742435	4042	0	2	2	37	d__Bacteria;p__Pseudomonadota;c__Gammaproteobacteria;o__Burkholderiales;f__Casimicrobiaceae;g__VBCG01;s__
STL-PRO84	C2.128	91.12	1.22	0.699726	4679196	12	1147217	4178	0	2	2	49	d__Bacteria;p__Pseudomonadota;c__Gammaproteobacteria;o__Burkholderiales;f__Casimicrobiaceae;g__VBCG01;s__
STL-PRO85	C2.257	50	1.72	0.68736	3845041	28	355650	3568	0	2	2	32	d__Bacteria;p__Pseudomonadota;c__Gammaproteobacteria;o__Burkholderiales;f__Casimicrobiaceae;g__VBCG01;s__
STL-PRO86	C2.48	68.34	9.37	0.685244	5138739	48	228893	4782	0	1	1	41	d__Bacteria;p__Pseudomonadota;c__Gammaproteobacteria;o__Burkholderiales;f__Casimicrobiaceae;g__VBCG01;s__
STL-PRO87	C3.168	74.89	0.74	0.695154	3684860	6	3176317	3321	0	1	1	34	d__Bacteria;p__Pseudomonadota;c__Gammaproteobacteria;o__Burkholderiales;f__Casimicrobiaceae;g__VBCG01;s__
STL-PRO88	C3.67	94.75	0.47	0.711816	4624394	30	246973	4341	0	2	2	44	d__Bacteria;p__Pseudomonadota;c__Gammaproteobacteria;o__Burkholderiales;f__Casimicrobiaceae;g__VBCG01;s__
STL-PRO89	C4.108	78.35	1.68	0.704708	3912416	23	357426	3544	0	0	0	39	d__Bacteria;p__Pseudomonadota;c__Gammaproteobacteria;o__Burkholderiales;f__Casimicrobiaceae;g__VBCG01;s__
STL-PRO90	C4.164	74.46	0.03	0.642362	2382557	36	158541	2313	0	0	0	32	d__Bacteria;p__Pseudomonadota;c__Gammaproteobacteria;o__Burkholderiales;f__Rhodocyclaceae;g__Azospira_A;s__
STL-PRO91	C1.335	83.75	0.03	0.632484	3135521	36	154077	2982	0	2	2	42	d__Bacteria;p__Pseudomonadota;c__Gammaproteobacteria;o__Burkholderiales;f__Rhodocyclaceae;g__SSSZ01;s__SSSZ01 sp009469685
STL-PRO92	C3.217	69.88	3.56	0.577135	3183811	90	58563	3093	1	1	1	37	d__Bacteria;p__Pseudomonadota;c__Gammaproteobacteria;o__Burkholderiales;f__SCOH01;g__;s__
STL-PRO93	C4.71	95.02	3.42	0.604134	3645534	49	163691	3333	3	4	4	53	d__Bacteria;p__Pseudomonadota;c__Gammaproteobacteria;o__Burkholderiales;f__SCOH01;g__;s__
STL-PRO94	C3.35	90.26	0.24	0.717798	4189983	27	328383	4052	0	0	0	40	d__Bacteria;p__Pseudomonadota;c__Gammaproteobacteria;o__Burkholderiales;f__SG8-39;g__JAGVSZ01;s__JAGVSZ01 sp019137045
STL-PRO95	C1.169	96.96	4.78	0.568016	7011527	12	1277901	6678	2	2	2	51	d__Bacteria;p__Pseudomonadota;c__Gammaproteobacteria;o__Competibacterales;f__Competibacteraceae;g__CAIMUS01;s__
STL-PRO96	C1.334	53.73	8.45	0.64225	2990573	103	51567	2736	0	0	0	26	d__Bacteria;p__Pseudomonadota;c__Gammaproteobacteria;o__Competibacterales;f__Competibacteraceae;g__;s__
STL-PRO97	C3.101	66.33	1.21	0.582273	2267203	66	73438	2295	0	0	0	32	d__Bacteria;p__Pseudomonadota;c__Gammaproteobacteria;o__Competibacterales;f__Competibacteraceae;g__;s__
STL-PRO98	C2.252	94.25	0.96	0.693966	4317457	55	152604	3855	2	2	2	57	d__Bacteria;p__Pseudomonadota;c__Gammaproteobacteria;o__Competibacterales;f__Competibacteraceae;g__Plasticicumulans;s__Plasticicumulans sp003962905
STL-PRO99	C2.53	81.16	4.26	0.623374	3720591	67	114305	3357	0	1	1	38	d__Bacteria;p__Pseudomonadota;c__Gammaproteobacteria;o__Competibacterales;f__Competibacteraceae;g__Contendobacter;s__
STL-PRO100	C3.186	61.21	0	0.613362	4127899	91	65939	4295	1	1	1	33	d__Bacteria;p__Pseudomonadota;c__Gammaproteobacteria;o__Competibacterales;f__Competibacteraceae;g__;s__
STL-PRO101	C4.128	88	1.38	0.691909	2717466	9	515121	2488	1	1	2	46	d__Bacteria;p__Pseudomonadota;c__Gammaproteobacteria;o__GCA-2729495;f__GCA-2729495;g__QUBU01;s__QUBU01 sp020853135
STL-PRO102	C1.276	53.1	0.61	0.636151	2708649	29	266874	2395	0	0	0	27	d__Bacteria;p__Pseudomonadota;c__Gammaproteobacteria;o__Methylococcales;f__Methylococcaceae;g__Methylotetracoccus;s__
STL-PRO103	C1.314	97.04	1.51	0.463636	3530294	18	436363	3131	1	1	1	37	d__Bacteria;p__Pseudomonadota;c__Gammaproteobacteria;o__Pseudomonadales;f__Cellvibrionaceae;g__Cellvibrio;s__
STL-PRO104	C1.202	95.53	0.48	0.509069	4509787	12	735843	3686	1	0	0	36	d__Bacteria;p__Pseudomonadota;c__Gammaproteobacteria;o__Pseudomonadales;f__Cellvibrionaceae;g__CAMCXE01;s__
STL-PRO105	C1.122	65.38	1.76	0.420421	1800472	78	43316	2153	0	1	1	43	d__Bacteria;p__Pseudomonadota;c__Gammaproteobacteria;o__Pseudomonadales;f__Moraxellaceae;g__Acinetobacter;s__
STL-PRO106	C2.157	60.95	0.56	0.421436	1693767	74	43485	1974	0	1	1	40	d__Bacteria;p__Pseudomonadota;c__Gammaproteobacteria;o__Pseudomonadales;f__Moraxellaceae;g__Acinetobacter;s__
STL-PRO107	C3.73	64.94	1.28	0.421149	1693084	84	31239	1974	0	0	0	36	d__Bacteria;p__Pseudomonadota;c__Gammaproteobacteria;o__Pseudomonadales;f__Moraxellaceae;g__Acinetobacter;s__
STL-PRO108	C4.154	65.71	2.17	0.420819	1771027	78	40777	2131	1	1	1	35	d__Bacteria;p__Pseudomonadota;c__Gammaproteobacteria;o__Pseudomonadales;f__Moraxellaceae;g__Acinetobacter;s__Acinetobacter parvus
STL-PRO109	C3.110	85.25	1.9	0.399326	2586676	42	86947	2456	2	1	1	35	d__Bacteria;p__Pseudomonadota;c__Gammaproteobacteria;o__Pseudomonadales;f__Moraxellaceae;g__Agitococcus;s__
STL-PRO110	C3.144	61.69	0.79	0.412514	1706430	18	228389	1561	3	3	3	27	d__Bacteria;p__Pseudomonadota;c__Gammaproteobacteria;o__Pseudomonadales;f__Moraxellaceae;g__Agitococcus;s__
STL-PRO111	C4.58	53.07	0	0.440196	1162908	38	50018	1466	0	0	0	9	d__Bacteria;p__Pseudomonadota;c__Gammaproteobacteria;o__Pseudomonadales;f__Moraxellaceae;g__Moraxella_A;s__Moraxella_A sp002478835
STL-PRO112	C1.100	55.56	0.91	0.441081	1363958	92	35171	1756	0	0	0	23	d__Bacteria;p__Pseudomonadota;c__Gammaproteobacteria;o__Pseudomonadales;f__Moraxellaceae;g__Moraxella_A;s__Moraxella_A sp002478835
STL-PRO113	C2.262	50.14	1.48	0.441605	1176976	80	35176	1505	0	0	0	15	d__Bacteria;p__Pseudomonadota;c__Gammaproteobacteria;o__Pseudomonadales;f__Moraxellaceae;g__Moraxella_A;s__Moraxella_A sp002478835
STL-PRO114	C1.86	97.22	0.79	0.505022	2295795	4	1156756	2199	1	1	1	36	d__Bacteria;p__Pseudomonadota;c__Gammaproteobacteria;o__Pseudomonadales;f__UBA7239;g__UBA7239;s__
STL-PRO115	C1.29	88.12	5.33	0.716445	3590972	63	113589	3367	0	0	0	37	d__Bacteria;p__Pseudomonadota;c__Gammaproteobacteria;o__Steroidobacterales;f__Steroidobacteraceae;g__FEN-1191;s__
STL-PRO116	C3.228	63.1	3.45	0.723549	2214506	70	57585	2119	0	0	0	29	d__Bacteria;p__Pseudomonadota;c__Gammaproteobacteria;o__Steroidobacterales;f__Steroidobacteraceae;g__FEN-1191;s__
STL-PRO117	C4.126	92.33	3.77	0.665968	4780972	107	78761	4589	0	0	0	35	d__Bacteria;p__Pseudomonadota;c__Gammaproteobacteria;o__Steroidobacterales;f__Steroidobacteraceae;g__TMP-86;s__
STL-PRO118	C4.200	93.03	2.77	0.686475	3818929	51	160738	3413	1	1	1	58	d__Bacteria;p__Pseudomonadota;c__Gammaproteobacteria;o__Steroidobacterales;f__Steroidobacteraceae;g__JADZCS01;s__
STL-PRO119	C2.95	67.24	9.48	0.686698	3560090	61	300375	3310	0	0	0	56	d__Bacteria;p__Pseudomonadota;c__Gammaproteobacteria;o__Steroidobacterales;f__Steroidobacteraceae;g__RPQJ01;s__
STL-PRO120	C4.42	93.28	2.79	0.705338	3153590	3	1880685	2878	1	1	1	47	d__Bacteria;p__Pseudomonadota;c__Gammaproteobacteria;o__Steroidobacterales;f__Steroidobacteraceae;g__RPQJ01;s__
STL-PRO121	C2.130	51.48	2.39	0.712704	3231064	78	129101	3197	0	0	0	16	d__Bacteria;p__Pseudomonadota;c__Gammaproteobacteria;o__Steroidobacterales;f__Steroidobacteraceae;g__UBA964;s__
STL-PRO122	C2.234	96.47	1.51	0.660134	3361517	26	226492	3189	1	1	1	42	d__Bacteria;p__Pseudomonadota;c__Gammaproteobacteria;o__Steroidobacterales;f__Steroidobacteraceae;g__CADEFQ01;s__
STL-PRO123	C3.86	57.79	2.28	0.708589	3619947	31	257413	3178	1	1	1	18	d__Bacteria;p__Pseudomonadota;c__Gammaproteobacteria;o__Steroidobacterales;f__Steroidobacteraceae;g__UBA964;s__
STL-PRO124	C1.215	92.71	1.45	0.665196	3622036	25	231283	3298	0	1	0	45	d__Bacteria;p__Pseudomonadota;c__Gammaproteobacteria;o__Steroidobacterales;f__Steroidobacteraceae;g__ZC4RG30;s__
STL-PRO125	C3.119	55.29	0	0.561292	1938114	58	50279	2080	0	0	0	29	d__Bacteria;p__Pseudomonadota;c__Gammaproteobacteria;o__JAJPIJ01;f__JAJPIJ01;g__JAJVHZ01;s__
STL-PRO126	C1.77	89.39	0.62	0.705572	3155537	24	445128	2742	1	1	1	44	d__Bacteria;p__Pseudomonadota;c__Gammaproteobacteria;o__Xanthomonadales;f__Rhodanobacteraceae;g__;s__
STL-PRO127	C3.185	94.6	0.06	0.674661	3042894	50	116585	2737	1	0	1	42	d__Bacteria;p__Pseudomonadota;c__Gammaproteobacteria;o__Xanthomonadales;f__Rhodanobacteraceae;g__;s__
STL-PRO128	C2.36	87.25	0.98	0.668402	4588253	39	247619	3768	1	1	1	38	d__Bacteria;p__Pseudomonadota;c__Gammaproteobacteria;o__Xanthomonadales;f__SZUA-5;g__;s__
STL-PRO129	C3.30	80.7	0.17	0.615458	2141260	34	85342	2135	1	1	1	32	d__Bacteria;p__Pseudomonadota;c__Gammaproteobacteria;o__Xanthomonadales;f__Xanthomonadaceae;g__Thermomonas;s__Thermomonas beijingensis
STL-PRO130	C3.99	77.49	2.24	0.691681	2184011	65	79122	2144	1	0	0	30	d__Bacteria;p__Pseudomonadota;c__Gammaproteobacteria;o__Xanthomonadales;f__Xanthomonadaceae;g__Lysobacter_G;s__
STL-SPI1	C1.74	69.07	0.19	0.533818	3653249	46	106678	3709	0	0	0	32	d__Bacteria;p__Spirochaetota;c__Leptospirae;o__Turneriellales;f__Turneriellaceae;g__Turneriella;s__
STL-SPI2	C2.9	87.64	2.25	0.525605	3847703	69	99327	3872	1	1	1	36	d__Bacteria;p__Spirochaetota;c__Leptospirae;o__Turneriellales;f__Turneriellaceae;g__Turneriella;s__Turneriella sp016788945
STL-SPI3	C4.67	90.38	1.19	0.549319	3394373	14	725698	3194	2	2	2	35	d__Bacteria;p__Spirochaetota;c__Leptospirae;o__Turneriellales;f__Turneriellaceae;g__Turneriella;s__
STL-UBA1	C1.96	93.87	1.45	0.613512	3312741	8	497614	2688	1	1	1	47	d__Bacteria;p__UBA10199;c__UBA10199;o__DSSB01;f__DSSB01;g__DSSB01;s__
STL-UBA2	C4.194	84.4	1.68	0.542021	2760591	25	135506	2413	1	1	1	38	d__Bacteria;p__UBA10199;c__UBA10199;o__DSSB01;f__JADFYH01;g__;s__
STL-VER1	C1.80	69.88	1.31	0.673534	4374640	127	50043	3960	1	1	1	36	d__Bacteria;p__Verrucomicrobiota;c__Kiritimatiellia;o__SS1-B-03-39;f__UBA6053;g__;s__
STL-VER2	C3.80	65.48	2.32	0.673641	4147327	118	53895	3779	1	1	1	27	d__Bacteria;p__Verrucomicrobiota;c__Kiritimatiellia;o__SS1-B-03-39;f__UBA6053;g__;s__
STL-VER3	C4.88	65.6	1.27	0.673074	4363880	119	49266	3999	1	1	1	33	d__Bacteria;p__Verrucomicrobiota;c__Kiritimatiellia;o__SS1-B-03-39;f__UBA6053;g__;s__
STL-VER4	C2.164	95.89	3.42	0.637178	8304385	92	163649	6402	1	1	1	75	d__Bacteria;p__Verrucomicrobiota;c__Verrucomicrobiae;o__Opitutales;f__Opitutaceae;g__UBA6669;s__
STL-VER5	C3.50	67.18	2.03	0.600228	6625901	122	80112	5904	0	1	1	34	d__Bacteria;p__Verrucomicrobiota;c__Verrucomicrobiae;o__Pedosphaerales;f__SIBE01;g__;s__
STL-VER6	C2.52	67.03	0	0.610996	2905924	50	115719	2484	0	0	0	23	d__Bacteria;p__Verrucomicrobiota;c__Verrucomicrobiae;o__Pedosphaerales;f__CAIQOK01;g__CAIQOK01;s__
STL-VER7	C4.65	57.45	4.05	0.586603	4413585	123	48047	4245	0	0	0	42	d__Bacteria;p__Verrucomicrobiota;c__Verrucomicrobiae;o__Pedosphaerales;f__UBA11358;g__JAMLJH01;s__
STL-VER8	C4.26	97.97	5.45	0.627247	4501451	70	105740	3600	0	1	2	48	d__Bacteria;p__Verrucomicrobiota;c__Verrucomicrobiae;o__Pedosphaerales;f__UBA3939;g__UBA3939;s__
STL-VER9	C2.24	93.92	2.03	0.630301	5646863	37	257290	4593	0	2	1	43	d__Bacteria;p__Verrucomicrobiota;c__Verrucomicrobiae;o__Pedosphaerales;f__UBA9464;g__UBA9464;s__
STL-VER10	C2.107	99.32	0.68	0.602544	6467879	8	1642755	5150	1	1	1	66	d__Bacteria;p__Verrucomicrobiota;c__Verrucomicrobiae;o__Verrucomicrobiales;f__Verrucomicrobiaceae;g__Prosthecobacter;s__
STL-VER11	C2.63	97.96	1.93	0.610963	6303323	8	3424718	5019	1	1	1	64	d__Bacteria;p__Verrucomicrobiota;c__Verrucomicrobiae;o__Verrucomicrobiales;f__Verrucomicrobiaceae;g__Prosthecobacter;s__

## Sheet: S3 Abundance & Activity of MAGs
Table S3 The relative abundance and transcriptional activity of MAGs in activated sludge and biofilm samples
Bin id	Relative abundance (%)					Transcriptional activity (%)
	A	B	TB-c	C	D	A_1	A_2	A_3	B_1	B_2	B_3	TB-c_1	TB-c_2	TB-c_3	C_1	C_2	C_3	D_1	D_2	D_3
C1.100	0.0100979	0.0112031	0	0.023027	0.0135898	0.0125443	0.0148972	0.00997029	0.0129417	0	0	0	0	0	0	0	0	0	0	0
C1.102	0.138073	0.104773	0.00606541	0.123909	0.0894785	0.273982	0.704568	0.450494	0.202611	0.263154	0.239856	0.0177495	0.0173516	0.0247718	0.156582	0.197795	0.167745	0.235877	0.137887	0.325213
C1.103	0.114025	0.147959	0.0690308	0.181231	0.175706	0.0489364	0.040055	0.0347795	0.0667936	0.0348337	0.0420939	0.0642368	0.0667305	0.0437085	0.0580613	0	0.0585993	0.0508856	0.0469968	0.0374361
C1.106	1.1796	0.854979	0.0256236	0.669621	0.755458	1.61526	1.79252	1.91781	1.63332	2.1072	2.01263	0.101149	0.0995926	0.136445	1.77513	2.21279	1.95027	1.62737	1.8734	2.154
C1.107	0.0700349	0.071163	0.00713982	0.0740737	0.0823071	0.0528971	0.0614506	0.0606645	0.0787504	0.0639957	0.0645912	0	0	0	0.0657355	0	0.0571689	0.0667887	0.0633089	0.0565525
C1.108	0	0	0.577319	0	0	0	0	0	0	0	0	2.04342	1.69255	1.35338	0	0	0	0	0	0
C1.109	0.092485	0.0955708	0.00426807	0.124133	0.124982	0.0455634	0.0441778	0.0426755	0.0608633	0.0413687	0.0410817	0	0	0	0.0465178	0	0.047229	0.0518483	0.0425624	0.036527
C1.110	0.0215272	0.0254463	0.00271511	0.031955	0.0330524	0	0	0	0	0	0	0	0	0	0	0	0	0.0110021	0	0
C1.111	0.0476488	0.0421425	0	0.0456644	0.0513086	0.0248266	0.0298735	0.0286776	0.0351683	0.0296497	0.0302682	0	0	0	0.0317852	0	0.0289441	0.0323869	0.0288664	0.026773
C1.117	0	0	0.149252	0	0	0	0	0	0	0	0	0.951334	0.87717	1.84855	0	0	0	0	0	0
C1.118	0.0162678	0.0147279	0.178133	0.0179968	0.0165356	0.036431	0.0387004	0.0341312	0.041762	0.0463939	0.0460257	0.302979	0.341426	0.371513	0.0397608	0	0.0581852	0.0420106	0.0581222	0.0565714
C1.119	0.069785	0.0574326	0	0.0535128	0.061013	0.068037	0.0729983	0.0774686	0.082726	0.092376	0.0977811	0	0	0	0.0874037	0.0530606	0.0989894	0.091497	0.0907134	0.098305
C1.12	0.0911558	0.0819304	0.0186537	0.0792951	0.0726715	0.178179	0.195313	0.211803	0.169644	0.203452	0.165103	0.0333808	0.0367763	0.039563	0.16593	0.060336	0.196928	0.158774	0.1467	0.1591
C1.122	0.0208849	0.0155339	0	0.0181819	0.0181006	0.153986	0.18964	0.176353	0.136767	0.102972	0.109977	0	0	0	0.116911	0.0313314	0.102883	0.116134	0.0833674	0.0791074
C1.125	0.0999309	0.125537	0.0115927	0.144303	0.133039	0	0	0	0	0	0	0	0	0	0	0	0	0	0	0
C1.127	0.0895049	0.0750076	0.00578378	0.0564087	0.0636744	0.066987	0.0571064	0.0624674	0.057501	0.0617042	0.062039	0	0	0	0.0600324	0.0486612	0.0642327	0.0566519	0.0607442	0.0641843
C1.130	0.365334	0.380849	0.0207789	0.328744	0.336797	0.0412166	0.0375858	0.0389673	0.0401884	0.0441549	0.0466331	0	0.00829384	0	0.0454552	0.0402596	0.0793427	0.0406695	0.0458997	0.048824
C1.132	0.127019	0.0937617	0.0285502	0.0724402	0.0803741	0.411085	0.40877	0.411248	0.427218	0.4535	0.434301	0.101264	0.105618	0.152844	0.461526	0.413984	0.449883	0.443223	0.445329	0.477636
C1.134	0.0799767	0.0980049	0.00437064	0.133706	0.123733	0.0450108	0.0415495	0.0383788	0.0595522	0.0380571	0.0413797	0	0	0	0.050271	0	0.0485592	0.047973	0.0443877	0.0360677
C1.137	0.740193	0.906245	0.077687	0.945537	0.79057	0.041019	0.0211686	0.0174865	0.0391247	0.0234941	0.046319	0	0	0	0.0412065	0.0257521	0.045305	0.0419967	0.0511914	0.0263624
C1.141	0.0426803	0.0457016	0.00748988	0.06203	0.0622428	0.0316058	0.0346636	0.0354135	0.0444391	0.0330515	0.0339159	0	0	0	0.0351983	0	0.0311319	0.042991	0.0305247	0.0303826
C1.143	0.123994	0.169882	0.0122367	0.224264	0.211218	0.0497107	0.0440998	0.0396703	0.0687209	0.0391403	0.044631	0	0	0	0.0555678	0	0.0550179	0.0519509	0.0471655	0.0399847
C1.145	0.029208	0.038847	0.00334703	0.0421194	0.0381541	0	0	0	0	0	0	0	0	0	0	0	0	0	0	0
C1.146	0.0822958	0.099943	0.00529749	0.11179	0.0952852	0.0732197	0.0817526	0.0757921	0.0620764	0.0812432	0.0893972	0	0.0104086	0	0.0597174	0.043111	0.0902063	0.0557797	0.081067	0.0846255
C1.15	0.023199	0.0299445	0.00248293	0.034248	0.0317129	0	0	0	0	0	0	0	0	0	0	0	0	0	0	0
C1.150	0.0425574	0.0593715	0.00590298	0.0693465	0.0532625	0.0228654	0	0.0216807	0.025539	0.0254406	0.0288448	0	0	0	0.0250781	0	0.0358864	0.024426	0.0255634	0
C1.153	0.157439	0.167228	0.0336901	0.152978	0.140385	0.705643	0.687131	0.709868	0.703988	0.607341	0.647419	0.153686	0.140908	0.180517	0.712548	0.51291	0.641013	0.591165	0.713619	0.680168
C1.154	0.504994	0.415151	0.031485	0.394152	0.403785	0.424058	0.409211	0.447889	0.441161	0.448675	0.464795	0.0554492	0.0566199	0.0642026	0.44562	0.22203	0.424085	0.40086	0.416005	0.453477
C1.156	0.171532	0.129178	0.15399	0.0940413	0.107531	0.177069	0.179934	0.198703	0.170609	0.208311	0.214538	0.536021	0.526083	0.614867	0.195521	0.155641	0.182374	0.165133	0.210235	0.226924
C1.157	0.0890948	0.0625258	0	0.0472875	0.0571321	0.0506193	0.0548144	0.0560772	0.0552859	0.0665879	0.0622692	0	0	0	0.0634083	0.0618102	0.0687403	0.0602427	0.0618287	0.0679362
C1.158	0.0054262	0.00542251	0.275684	0.00617088	0.00626493	0	0	0	0	0	0	0.0657586	0.0836645	0.0932282	0	0	0	0	0	0
C1.16	0.125093	0.167339	0.00920165	0.190811	0.166504	0	0	0	0	0	0	0	0	0	0	0	0	0	0	0
C1.161	0.00250152	0.00206475	0.17526	0.00191778	0.00209217	0	0	0	0	0	0	0.183673	0.192786	0.183822	0	0	0	0	0	0
C1.162	0.0809297	0.0606074	0.00478306	0.0422654	0.0495292	0.0895559	0.0832008	0.0892872	0.08428	0.0947796	0.0910129	0	0.0121702	0	0.089397	0.09043	0.0901048	0.0821265	0.0898521	0.0954979
C1.163	0.187181	0.204026	0	0.301086	0.30175	0.434097	0.562408	0.411393	0.652571	0.524412	0.550104	0	0	0	0.730692	0.398337	0.665795	0.787812	0.547188	0.592136
C1.164	0.073235	0.0687825	0.00493804	0.055516	0.0586087	0	0	0	0	0	0	0	0	0	0.0148326	0	0	0.0130122	0	0
C1.165	0.0861672	0.0825788	0.0245375	0.0870985	0.0959895	0.0566612	0.0571255	0.0592663	0.0691813	0.0584638	0.059347	0.023322	0.027279	0.0380771	0.0634219	0.0282282	0.0586904	0.0687733	0.0592628	0.0576479
C1.166	0.0319447	0.0388725	0.0313286	0.0376226	0.0329286	0	0	0	0	0	0	0	0	0	0	0	0	0	0	0
C1.169	0.148279	0.155565	0	0.181045	0.158886	0.445007	0.291923	0.249714	0.418584	0.294737	0.445232	0	0	0	0.482438	0.217962	0.51611	0.430058	0.2694	0.167042
C1.170	0.387092	0.457244	0.247209	0.569781	0.502339	0.158739	0.137208	0.146778	0.192034	0.18003	0.187005	0.161062	0.182452	0.133322	0.207259	0.0985583	0.258011	0.201758	0.196243	0.216746
C1.171	1.27181	1.40796	0.207657	1.2817	1.1624	0.0354546	0.0280028	0.0794312	0.0444392	0.029454	0.032486	0.0155665	0.0134625	0.0163707	0.044546	0	0.0631579	0.0456373	0.0369372	0.0334464
C1.175	0.412226	0.435097	0.0130564	0.394361	0.440904	0.0312829	0.0272148	0.028335	0.0314863	0.0362146	0.0379498	0	0	0	0.035877	0.0360728	0.0743181	0.0343118	0.0358236	0.038283
C1.176	0	0	0.181617	0	0	0	0	0	0	0	0	0.385007	0.52243	0.688165	0	0	0	0	0	0
C1.178	0.319879	0.364811	0.933996	0.453294	0.398025	0.251289	0.225096	0.235701	0.296027	0.285366	0.293421	0.591392	0.687854	0.532292	0.309433	0.134414	0.363612	0.303415	0.302474	0.323657
C1.179	0.0288996	0.0380479	0.00680336	0.0441776	0.039871	0	0	0	0	0	0	0	0	0	0	0	0	0	0	0
C1.18	0.908143	1.02103	0.0625851	0.929704	0.843997	0.0429374	0.0302062	0.025285	0.0409299	0.030852	0.0327652	0	0	0	0.0444696	0	0.0593832	0.0431064	0.0334405	0.0352713
C1.180	0.0497892	0.0692346	0.0101352	0.0808465	0.0699958	0.0209697	0	0	0.0233481	0	0.0212894	0.0131441	0.0145789	0	0.0240492	0	0	0.0187163	0	0
C1.181	0.0575131	0.0425164	0	0.0352446	0.0339822	0.25353	0.413248	0.277526	0.295904	0.329302	0.284821	0	0	0	0.247177	0.338022	0.349675	0.25156	0.307242	0.421981
C1.182	0.114649	0.131119	0.0131472	0.12781	0.118882	1.05141	0.798517	0.770473	0.740778	0.448498	0.578502	0.0578302	0.0641286	0.0954701	0.770112	0.105493	0.456359	0.761756	0.817754	0.74177
C1.184	0.0406461	0.0316799	0	0.0405	0.0341703	0.158736	0.205775	0.156436	0.134962	0.0881538	0.106248	0	0	0	0.0964844	0.0462081	0.076933	0.144577	0.0681448	0.0808456
C1.186	0.00507401	0.00480265	0.124261	0.00399632	0.0043179	0	0	0	0	0	0	0.13404	0.110774	0.100339	0	0	0	0	0	0
C1.187	0.0882842	0.0840808	0.00521206	0.076289	0.0804341	0.0199365	0	0.0179184	0.0258194	0.0232902	0.0237665	0	0	0	0.0278322	0	0.034108	0.0250212	0.0255686	0.0242271
C1.189	0.211682	0.262424	0.0117462	0.324919	0.333024	0.163944	0.161686	0.167165	0.189541	0.165125	0.169325	0	0	0	0.163991	0.062867	0.14961	0.178328	0.157308	0.159466
C1.190	0	0	0.0769739	0	0	0	0	0	0	0	0	0	0.0118585	0	0	0	0	0	0	0
C1.191	0	0	0.120994	0	0	0	0	0	0	0	0	0	0	0	0	0	0	0	0	0
C1.192	0.146162	0.120388	0.00404596	0.110706	0.121076	0.0754438	0.0865644	0.087752	0.084039	0.0948062	0.0956678	0	0	0	0.0808104	0.0525091	0.0951865	0.0721532	0.082693	0.0896609
C1.193	0.00212756	0.00194138	4.94893	0.00308504	0.00456678	0	0	0	0	0	0	1.62204	1.69089	0.833251	0	0	0	0	0	0
C1.194	0.135431	0.147482	0.00233518	0.199068	0.203811	0.170722	0.23438	0.207268	0.229552	0.203938	0.195792	0	0	0	0.215865	0.123697	0.17988	0.226649	0.206338	0.200171
C1.195	0.13245	0.165787	0.016002	0.178757	0.161612	0	0	0	0	0	0	0	0	0	0	0	0	0	0	0
C1.196	0.112541	0.106407	0.00626594	0.0818738	0.0900619	0	0	0	0	0.0171007	0.0178319	0	0	0	0.0175229	0	0	0	0.0173737	0
C1.198	0	0	0.316707	0	0	0	0	0	0	0	0	0.153901	0.162696	0.0944908	0	0	0	0	0	0
C1.2	0.0633444	0.0542019	0.0128535	0.0405563	0.0435165	0.059832	0.0545685	0.0541562	0.0556782	0.0562343	0.0559308	0.0643765	0.0603692	0.0581218	0.0610413	0.0557509	0.0724355	0.0523788	0.0587896	0.0561775
C1.200	0.0415657	0.0312969	0	0.0260875	0.0286421	0.112087	0.103335	0.099021	0.129312	0.116614	0.114968	0	0	0	0.13054	0.061759	0.14645	0.128512	0.112436	0.124417
C1.201	0.217675	0.157813	0.00594159	0.123184	0.149971	0.191383	0.18906	0.187068	0.192849	0.196494	0.192068	0.0121549	0.0131943	0	0.196121	0.116302	0.214919	0.18369	0.191022	0.179981
C1.202	0.0540091	0.0525512	0	0.0551517	0.0627876	0.147946	0.188495	0.162866	0.277026	0.223283	0.215172	0	0	0	0.251425	0.1415	0.265064	0.263316	0.258871	0.267731
C1.206	0.120691	0.091896	0.0120618	0.0709163	0.0807643	0.223923	0.225475	0.239994	0.218235	0.238502	0.222981	0.0325275	0.0301954	0.0335268	0.223272	0.185029	0.219444	0.212493	0.205169	0.21897
C1.208	0.0394577	0.0486659	0.0596151	0.0639714	0.0596766	0	0	0	0	0	0	0	0	0	0	0	0	0	0	0
C1.209	0.0024695	0.00236503	0.0936091	0.00215469	0.00202473	0	0	0	0	0	0	0.0665723	0.0653587	0.0556238	0	0	0	0	0	0
C1.210	0.00322072	0.00378993	0.0778473	0.00377394	0.00339893	0	0	0	0	0	0	0.0441698	0.0421301	0.0352054	0	0	0	0	0	0
C1.211	0.0975478	0.0887018	0.00882318	0.0780679	0.0757131	0	0	0	0	0	0	0	0	0	0	0	0	0	0	0
C1.213	0.084252	0.0885748	0.620463	0.103646	0.0927194	0.0290679	0.0257782	0.0245287	0.0315616	0.0268995	0.0294342	0.492444	0.530289	0.358606	0.0331626	0.0261797	0.051375	0.0382188	0.0342295	0.0383472
C1.214	0.0673054	0.0799136	0.0368279	0.0855664	0.0802119	0.0187291	0.015989	0.0172722	0.0233015	0.0220597	0.0239285	0.0345032	0.0417509	0.0279643	0.0233208	0	0.0261368	0.0223351	0.0196804	0.02325
C1.215	0.0488866	0.0438645	0.0784269	0.0378919	0.0404417	0.0646514	0.0659195	0.0709096	0.075522	0.0802806	0.0803095	0.150648	0.151558	0.160248	0.0648519	0.0365064	0.0702156	0.0547694	0.0670661	0.0668669
C1.216	0.0172546	0.0259743	0	0.0373546	0.0318752	0	0	0	0.684846	0.817842	0.941837	0	0	0	0.629889	0	0	0.717657	0	0
C1.219	0.467002	0.485185	0.0278641	0.379563	0.372414	0.043972	0.0201372	0.018431	0.0415498	0.0240435	0.0260876	0	0.00912846	0	0.0523175	0.0353847	0.0544733	0.0489282	0.027324	0.0297858
C1.220	0.0590713	0.0449658	0.0191712	0.0311166	0.0346942	0.0473787	0.0448824	0.0511184	0.0437134	0.0550126	0.0530193	0.0269863	0.023089	0.0224767	0.0481944	0.0551576	0.053521	0.043271	0.0448251	0.0523472
C1.224	0.058445	0.0692791	0.0150574	0.0891344	0.0902628	0.0269621	0.0298934	0.0304057	0.0350184	0.0302201	0.0329202	0	0	0	0.0318265	0	0.0291157	0.0319649	0.0311301	0.030422
C1.225	0.124502	0.111372	0.00778292	0.135494	0.138274	0.506681	0.453583	0.428386	0.584116	0.38019	0.396094	0	0.0167677	0.0270363	0.473683	0.189835	0.410115	0.495697	0.384133	0.355306
C1.226	0	0	0.30662	0	0	0	0	0	0	0	0	0.394119	0.3636	0.306367	0	0	0	0	0	0
C1.23	0	0	0.123364	0	0	0	0	0	0	0	0	0.115682	0.126936	0.119444	0	0	0	0	0	0
C1.230	0.188492	0.13194	0.0112206	0.144096	0.164955	0.345182	0.371173	0.341845	0.527695	0.426541	0.447946	0	0.0100865	0	0.476489	0.176509	0.525693	0.562948	0.442137	0.413176
C1.234	0.156042	0.140935	0.0107578	0.108464	0.115844	0.149555	0.149155	0.162421	0.147442	0.170162	0.162731	0.0268479	0.0264366	0.0320618	0.150178	0.138343	0.151157	0.141772	0.155264	0.1605
C1.239	0.191756	0.207879	0.00911858	0.185037	0.199593	0.190387	0.184789	0.192805	0.200202	0.200599	0.196304	0.0209114	0.0221499	0.0224699	0.200414	0.0922683	0.266169	0.177889	0.201179	0.202651
C1.240	0.105864	0.115413	0.0180816	0.140177	0.142177	0.0273915	0	0.0225581	0.036009	0.0223682	0.0260878	0	0	0	0.0334598	0	0.0341383	0.0334694	0.0282713	0
C1.244	0.0660421	0.0604831	0.00225442	0.046009	0.0510375	0.0982563	0.0653416	0.060812	0.0820229	0.0625258	0.0670009	0	0	0	0.0875134	0.0560414	0.0934253	0.0737143	0.0710705	0.0698627
C1.248	0.0308887	0.0301104	0.258298	0.0251343	0.0269068	0	0	0	0	0	0	0.015803	0.0165435	0.0280572	0	0	0	0	0	0
C1.250	0.0717815	0.0794404	0.0280085	0.0838509	0.0741473	0.170103	0.135939	0.145778	0.153815	0.151515	0.148645	0.0655349	0.0642242	0.0902739	0.179862	0.120238	0.225167	0.192087	0.151948	0.195793
C1.252	0.0302749	0.0396744	0.00398066	0.0583052	0.0498764	0	0	0	0	0	0	0	0	0	0	0	0	0	0	0
C1.254	0.0273342	0.0366102	0.00667766	0.0414226	0.0362528	0	0	0	0	0	0	0	0	0	0	0	0	0	0	0
C1.256	0.0381908	0.0569521	0.00554494	0.0869288	0.0722007	0	0	0	0	0	0	0	0	0	0	0	0	0	0	0
C1.257	0.130045	0.0997725	0.00327224	0.0803573	0.0884152	0.690506	0.713105	0.728762	0.609615	0.788066	0.742921	0.0158759	0.0164315	0.0249528	0.721548	0.584337	0.669909	0.718735	0.753166	0.842159
C1.258	0.0433726	0.0388084	0.00405943	0.0308956	0.0339982	0.023127	0.0240356	0.0236949	0.0255107	0.0271018	0.0265568	0	0.0107372	0	0.0263701	0	0.0263341	0.0235034	0.0262464	0.0268695
C1.260	0.016394	0.0145386	0.0983791	0.0143099	0.0122813	0	0	0	0	0	0	0.111478	0.114598	0.104004	0	0	0	0	0	0
C1.264	0.00974968	0.0083759	0.062122	0.00738206	0.0077304	0	0	0	0	0	0	0.178413	0.169829	0.217332	0	0	0	0	0	0
C1.266	0.011174	0.01249	0.545838	0.0107017	0.00997174	0	0	0	0	0	0	0.380514	0.365841	0.433256	0	0	0	0	0	0
C1.267	0	0.00247069	0.194462	0	0	0	0	0	0	0	0	0.219551	0.179402	0.166436	0	0	0	0	0	0
C1.268	0.235644	0.30175	0.0815514	0.368858	0.366743	0.264781	0.306906	0.312454	0.386431	0.327056	0.334266	0.0365091	0.0459927	0.0602708	0.339767	0.118918	0.369539	0.319044	0.369326	0.326201
C1.269	0.211174	0.226368	0.0213872	0.205688	0.189743	0.162138	0.154991	0.1318	0.187836	0.133895	0.153601	0.0357529	0.0328198	0.0310358	0.15828	0.126075	0.152424	0.120731	0.155849	0.143531
C1.27	0	0	0.362536	0	0	0	0	0	0	0	0	1.49221	1.67364	3.11148	0	0	0	0	0	0
C1.270	0.449761	0.395008	0.0266515	0.44651	0.465546	0.386363	0.40465	0.362891	0.466124	0.365966	0.407391	0.0221806	0.0237201	0.0218921	0.423628	0.157525	0.390936	0.42465	0.412808	0.357819
C1.272	0.164728	0.202241	0.0296632	0.213749	0.201433	0.198497	0.171481	0.171217	0.189758	0.17254	0.184908	0.0548251	0.060218	0.0552464	0.198645	0	0.167958	0.161844	0.209716	0.164258
C1.273	0.169087	0.173549	0.00420785	0.146466	0.146553	0.152819	0.138552	0.188699	0.149194	0.18276	0.19022	0	0.00852991	0	0.193534	0.219912	0.19069	0.155006	0.167841	0.21809
C1.275	0.0730541	0.068518	0.0569163	0.0588522	0.0654101	0	0	0	0	0	0	0	0	0	0	0	0	0	0	0
C1.276	0.0370155	0.0414809	0.00944108	0.0416265	0.0429886	0.0505006	0.0489816	0.0425875	0.0635386	0.0481635	0.0535563	0	0	0	0.0596572	0	0.0965804	0.0491561	0.0649403	0.0484102
C1.278	0	0	0.247717	0	0	0	0	0	0	0	0	0.614723	0.580076	0.620242	0	0	0	0	0	0
C1.279	0.0239138	0.0208889	0	0.0266395	0.028953	0	0	0	0	0	0	0	0	0	0	0	0	0	0	0
C1.28	0.0714485	0.0547568	0	0.0489401	0.0571319	0.0481818	0.055477	0.0552201	0.057483	0.0623597	0.0635685	0	0	0	0.0545819	0	0.0608239	0.05275	0.0574891	0.0579381
C1.280	0.0566251	0.0809125	0	0.0285306	0.0331979	0.0324573	0.0459766	0.0267707	0.0823035	0.0354299	0.0430593	0	0	0	0.046942	0	0.0417621	0.0627177	0.0551776	0.0522471
C1.281	0.0524927	0.0454079	0.00627762	0.0465963	0.0526372	0	0.0141193	0.013536	0.0153833	0.0158375	0.0158315	0	0	0	0.0142855	0	0	0.0150969	0.0138786	0
C1.282	0.0702109	0.0917689	0.022017	0.095219	0.0721236	0	0	0	0	0	0	0	0	0	0	0	0	0	0	0
C1.284	0.369861	0.2997	0.00693038	0.250299	0.276569	0.631377	0.690219	0.742296	0.651751	0.801225	0.765808	0.0197957	0.0214712	0.0327878	0.696261	0.664453	0.706252	0.68244	0.697967	0.796077
C1.288	0	0	0.20638	0	0	0	0	0	0	0	0	0.0210312	0.016919	0	0	0	0	0	0	0
C1.29	0.032876	0.0262943	0.0875616	0.0202799	0.0225112	0.0383186	0.0408141	0.040812	0.038522	0.0458923	0.045216	0.193205	0.172894	0.164439	0.0336363	0.0342638	0.0377611	0.0316326	0.0353327	0.0385121
C1.290	0.0339864	0.042253	0.181221	0.0467965	0.0439592	0	0	0	0	0	0	0.0707504	0.0780348	0.0586753	0	0	0	0	0	0
C1.296	0.0879195	0.0872176	0.00881354	0.0859754	0.0901093	0.0222077	0.0211376	0.0199688	0.027224	0.0225048	0.0255921	0	0	0	0.0254066	0	0.0277746	0.0223548	0.0240947	0.0217301
C1.297	0.0624702	0.0592061	0.0124216	0.0661452	0.0620734	0.0275856	0	0	0.0375228	0.0242868	0.0258797	0.0152233	0.0166897	0	0.0343794	0	0.0375978	0.0301412	0.032229	0
C1.298	0.394421	0.334007	0.0329588	0.287336	0.319445	0.0146728	0	0	0.0137459	0.0125768	0.0132674	0	0	0	0.0143712	0	0.0203569	0.013839	0	0
C1.299	0.0508127	0.0601201	0.0395791	0.0599107	0.0565908	0	0	0	0	0	0	0.0122698	0.0141832	0	0	0	0	0	0	0
C1.300	0.100276	0.0963142	0.00400748	0.098887	0.104503	0.0676571	0.0703404	0.0707885	0.0853742	0.0714103	0.0727143	0	0	0	0.0763714	0.0311654	0.0654262	0.077181	0.0713481	0.0714497
C1.301	0.0943392	0.0937772	0.0329608	0.108601	0.113997	0.0853014	0.0743667	0.0753365	0.114234	0.0829729	0.0826741	0	0.0128674	0	0.102854	0	0.0883037	0.103025	0.0902989	0.0811885
C1.302	0.142121	0.120058	0.0200297	0.130719	0.133419	0.05317	0.0576722	0.0519697	0.0712851	0.0583108	0.063584	0	0.00884275	0	0.062417	0	0.0755523	0.0689015	0.0614594	0.0531252
C1.303	0.0484456	0.0252219	0	0.0159109	0.0183638	0.176971	0.215571	0.194097	0.149773	0.140315	0.134565	0	0	0	0.119776	0	0.10172	0.118307	0.0823291	0.0872006
C1.31	0.0559401	0.0452487	0.0148593	0.0393586	0.0397611	0.164307	0.172538	0.188107	0.152604	0.183713	0.175682	0.0593097	0.0647072	0.096255	0.148155	0.105912	0.165678	0.14375	0.161026	0.165067
C1.310	0.0733575	0.0615213	0.00198951	0.0538625	0.0607657	0.0576923	0.0645092	0.067004	0.0601017	0.0699658	0.0692549	0	0	0	0.0594506	0	0.0667375	0.055688	0.0642857	0.0667334
C1.311	0.0481508	0.0613657	0.00441306	0.0812061	0.0777375	0	0	0	0	0	0	0	0	0	0.0143489	0	0	0.0142555	0	0
C1.313	0.0507123	0.0494964	0.0123401	0.045359	0.0437289	0.115002	0.0945661	0.0991445	0.10535	0.105031	0.100956	0.0381543	0.03323	0.0479842	0.128701	0.0912883	0.138975	0.136283	0.115184	0.136902
C1.314	0.0683414	0.06747	0	0.0747511	0.0798623	0.141709	0.202401	0.157576	0.202529	0.179839	0.166857	0	0	0	0.197762	0.0938821	0.195737	0.190537	0.177065	0.182167
C1.317	0.0675579	0.0765559	0.0359297	0.0750652	0.0681644	0	0	0	0	0	0	0.025321	0.0248044	0.0225357	0	0	0	0	0	0
C1.32	0.00661467	0.00843439	0.409267	0.00826091	0.00715109	0	0	0	0	0	0	0.0240507	0.0198288	0.0152394	0	0	0	0	0	0
C1.321	0.0199523	0.0217356	0	0.0209227	0.0228169	0	0	0	0	0	0	0	0	0	0	0	0	0	0	0
C1.322	0	0	0.0873533	0	0	0	0	0	0	0	0	0.300099	0.300794	0.410406	0	0	0	0	0	0
C1.323	0.0233197	0.0234275	0.00409236	0.0220526	0.0238592	0	0	0	0	0	0	0	0	0	0	0	0	0	0	0
C1.324	0.0273111	0.027584	0.00964955	0.0312432	0.0334893	0	0	0.0139362	0.0168973	0.0139351	0.0134341	0	0	0	0.0152433	0	0	0.0147244	0.0139793	0
C1.325	0.12644	0.116852	0.011758	0.128102	0.139941	0.0511486	0.0570524	0.0571793	0.0634194	0.05813	0.0602013	0	0	0	0.0542196	0	0.048821	0.054863	0.0561452	0.0529252
C1.327	0.268226	0.28059	0.0120834	0.331228	0.330347	0.172644	0.166738	0.155859	0.226223	0.147039	0.163219	0	0.012763	0.0150288	0.189531	0.0531066	0.173587	0.190276	0.169019	0.152326
C1.328	0.116273	0.112482	0.0243766	0.0995475	0.101775	0	0	0	0.019359	0.0172264	0.0170191	0.0364653	0.0328572	0.087723	0.0179854	0	0.0220767	0.0198774	0.0165967	0.0175917
C1.33	0	0	0.339911	0	0	0	0	0	0	0	0	0.452512	0.463365	0.206026	0	0	0	0	0	0
C1.333	0.11115	0.0976182	0.00312745	0.0938958	0.0926791	0.390774	0.477133	0.435989	0.381966	0.359591	0.338334	0	0	0	0.359438	0.137624	0.416197	0.327575	0.360953	0.475831
C1.334	0.189081	0.17813	0.00802827	0.158068	0.176479	0.32714	0.285448	0.271477	0.297089	0.277299	0.269619	0	0.0105325	0.0144367	0.323128	0.203918	0.427317	0.285886	0.28318	0.26302
C1.335	0.063602	0.0607833	0.00363603	0.0605524	0.0565976	0.254874	0.274286	0.272279	0.268952	0.2436	0.253863	0	0	0	0.254873	0.0962125	0.251411	0.208809	0.244946	0.217568
C1.336	0.102667	0.0885837	0.0134639	0.0772283	0.0823951	0.339514	0.342465	0.362682	0.306475	0.369605	0.345166	0.0393216	0.0360294	0.0468682	0.307519	0.349018	0.320429	0.298397	0.306107	0.339046
C1.337	0.0457466	0.0493483	0.00200617	0.0729849	0.078043	0.122806	0.119336	0.12361	0.162304	0.134788	0.127684	0	0	0	0.149161	0	0.131149	0.158562	0.131139	0.128571
C1.338	0.211001	0.254064	0.00754892	0.268482	0.256796	0.0356633	0.0315344	0.030095	0.0351381	0.035078	0.0389758	0	0	0	0.0353789	0	0.0811602	0.0312007	0.0361342	0.0358299
C1.339	0.288137	0.304651	0.0382724	0.399357	0.415112	0.245253	0.242596	0.241802	0.335283	0.257823	0.26108	0.0237677	0.0312608	0.0446607	0.295462	0.101382	0.257642	0.30741	0.284512	0.247932
C1.341	0.00443756	0.0047934	0.093503	0.00579329	0.00523803	0	0	0	0	0	0	0.0357787	0.0390216	0.0253268	0	0	0	0	0	0
C1.344	0	0	0.0924383	0	0	0	0	0	0	0	0	0.0961148	0.0978856	0.0773529	0	0	0	0	0	0
C1.36	0.0616225	0.0686867	0.00634881	0.0758772	0.0748383	0.0284683	0.0232048	0.0257475	0.0336703	0.0300014	0.0325877	0	0	0	0.0363834	0	0.0385004	0.0343182	0.0329723	0.0361449
C1.37	0	0	0.188574	0	0	0	0	0	0	0	0	0.248423	0.241426	0.148975	0	0	0	0	0	0
C1.4	0.00230857	0.00197799	0.0587251	0.00211095	0	0	0	0	0	0	0	0.177759	0.151276	0.140328	0	0	0	0	0	0
C1.44	0.0590487	0.0480961	0.00879075	0.0353724	0.0368097	0.0697851	0.0480669	0.0600274	0.0577344	0.0667251	0.0716052	0	0.0104524	0	0.0789103	0.0937767	0.0591921	0.0693551	0.0708732	0.0848628
C1.45	0.0736922	0.0748154	0.392876	0.0705619	0.0702013	0	0	0	0	0	0	0.0548997	0.0560622	0.038449	0	0	0	0	0	0
C1.47	0.0794065	0.0982909	0.0309781	0.0929569	0.0768351	0	0	0	0	0	0	0	0	0	0	0	0	0	0	0
C1.48	0.0491075	0.0353104	0	0.0251608	0.0305682	0.142092	0.13867	0.157232	0.125932	0.16415	0.151999	0	0	0	0.146415	0.286455	0.135425	0.144799	0.158249	0.181204
C1.49	0.0559714	0.0533497	0.00442409	0.0465949	0.0507984	0	0	0	0	0	0	0	0	0	0	0	0	0	0	0
C1.50	0.00534488	0.00614807	0.161296	0.0058541	0.00557799	0	0	0	0	0	0	0.0197506	0.01562	0	0	0	0	0	0	0
C1.51	0.194187	0.149156	0.00326499	0.118508	0.137825	0.307864	0.32538	0.327998	0.36244	0.398221	0.388678	0.0132647	0.0122971	0.0158659	0.38309	0.350935	0.411803	0.352599	0.370992	0.395966
C1.56	0.0373235	0.0357293	0.00617607	0.0291571	0.0309169	0	0	0	0	0	0	0	0	0	0	0	0	0	0	0
C1.57	0.0184864	0.0233517	0.00262173	0.0291914	0.0271013	0	0	0	0	0	0	0	0	0	0	0	0	0	0	0
C1.58	0.0369853	0.0437388	0	0.0441789	0.0398261	0	0	0	0	0	0	0	0	0	0	0	0	0	0	0
C1.59	0.0413221	0.0555187	0.00241659	0.0774968	0.0692259	0	0	0	0	0	0	0	0	0	0	0	0	0	0	0
C1.6	0	0.00281054	0.327816	0.00362183	0.00285772	0	0	0	0	0	0	0.62161	0.749756	0.760319	0	0	0	0	0	0
C1.61	0.0785786	0.0715771	0.00529046	0.0860661	0.090928	0.0215638	0.0266154	0.0251854	0.0352492	0.0264997	0.0291615	0	0	0	0.0283227	0	0	0.0284015	0.0308351	0.0260424
C1.64	0	0	0.108164	0	0	0	0	0	0	0	0	0.0745171	0.0693606	0.0522466	0	0	0	0	0	0
C1.66	0.149833	0.150125	0.00450628	0.119536	0.12638	0	0	0	0	0	0	0	0	0	0	0	0	0	0	0
C1.67	0.76312	0.802807	0.0213904	0.711622	0.756086	0.108255	0.117319	0.122814	0.115529	0.146008	0.157484	0	0.011431	0	0.113897	0.169338	0.269303	0.121582	0.125995	0.149511
C1.68	0.0762614	0.0793741	0.00288884	0.0652101	0.068674	0	0	0	0	0	0	0	0	0	0	0	0	0	0	0
C1.7	0.114622	0.0740972	0	0.0508867	0.0618947	0.0840603	0.08841	0.0928852	0.0810892	0.0995667	0.0940949	0	0	0	0.0896119	0.115604	0.0983021	0.0824743	0.0917485	0.0997476
C1.71	0.0472134	0.0318643	0.00241545	0.0306258	0.0332086	0.0875624	0.0912389	0.0886572	0.116098	0.100542	0.104528	0	0.0113487	0	0.0980059	0	0.121619	0.109806	0.0897867	0.0866259
C1.73	0.154626	0.136911	0.0263657	0.112584	0.119224	0.288441	0.328423	0.342588	0.331496	0.397127	0.374756	0.0969654	0.097379	0.111671	0.305608	0.250787	0.339553	0.286515	0.337498	0.351545
C1.74	0.0339226	0.0266895	0	0.0251846	0.0295362	0	0	0.0216849	0.02353	0.0230944	0.022897	0	0	0	0.021411	0	0	0	0	0
C1.75	0.299157	0.309316	0.0226404	0.407561	0.415497	0.179753	0.191256	0.194891	0.240021	0.198008	0.194427	0	0	0	0.207494	0.11924	0.185187	0.24234	0.185067	0.181026
C1.77	0.445487	0.391527	0.0245994	0.321503	0.312608	0.534974	0.469929	0.602019	0.489526	0.51256	0.504536	0.0682769	0.0638269	0.0624074	0.547399	0.449172	0.566859	0.462501	0.464025	0.562032
C1.78	0.0587907	0.0533477	0.00526145	0.0524526	0.056605	0.0247195	0.0218977	0.0241974	0.031212	0.0259527	0.0287098	0	0	0	0.0318477	0	0.0298248	0.0287799	0.0263833	0.0292254
C1.79	0.26554	0.320594	0.229367	0.486347	0.463627	0.532296	0.474428	0.417346	1.27995	0.839644	0.865029	0.137179	0.190799	0.247966	1.32222	0.476571	1.22686	1.40196	1.06436	0.851433
C1.80	0.0140924	0.01299	0.00233849	0.0111739	0.0116613	0	0	0	0	0	0	0.00701423	0.00680384	0	0	0	0	0	0	0
C1.81	0.106283	0.077736	0	0.0573504	0.0670914	0.194049	0.193718	0.179969	0.189385	0.192093	0.180339	0	0.011339	0.0162095	0.207739	0.219888	0.225669	0.179384	0.179713	0.1981
C1.82	0.372578	0.281038	0.00670701	0.206479	0.253647	0.349836	0.329197	0.338028	0.409216	0.447844	0.421969	0.0197489	0.0178625	0.0171693	0.471923	0.520099	0.509812	0.451282	0.418782	0.449316
C1.83	0.231279	0.176415	0.00672646	0.124025	0.146423	0.153892	0.148446	0.150653	0.155077	0.180858	0.17912	0.0227287	0.0203885	0.0228366	0.172765	0.239395	0.176864	0.161122	0.182482	0.19503
C1.85	0.0358448	0.0297235	0.00267257	0.026852	0.0293656	0.0317014	0.0330783	0.0353199	0.0350184	0.038613	0.0362856	0	0	0	0.0357214	0	0.0338687	0.0329858	0.0339834	0.0368229
C1.86	0.193621	0.160093	0.0071228	0.161147	0.185404	0.247204	0.278335	0.251684	0.31695	0.294488	0.310497	0	0	0	0.316618	0.0969324	0.325462	0.284433	0.309404	0.299773
C1.87	0.0173527	0.0182774	0.0221636	0.0169948	0.0164195	0	0	0	0	0	0	0.0133812	0.009108	0	0	0	0	0	0	0
C1.9	0.0357352	0.0388831	0.00462057	0.032902	0.0325401	0	0	0	0	0	0	0	0	0	0	0	0	0	0	0
C1.90	0.227124	0.16265	0.0281907	0.12818	0.156053	0.193258	0.204495	0.213432	0.205139	0.25007	0.231654	0.0542751	0.0589949	0.0696027	0.213898	0.158949	0.236916	0.207377	0.214979	0.228299
C1.91	0.0306889	0.0335657	0.0224964	0.0445705	0.0424316	0	0	0	0	0	0	0.020127	0.0189723	0	0	0	0	0	0	0
C1.92	0	0.00177464	0.0756204	0.00207254	0.00177829	0	0	0	0	0	0	0.0468363	0.0459241	0.0337252	0	0	0	0	0	0
C1.93	0.0287708	0.0318538	0.0030111	0.0327136	0.0320389	0	0	0	0	0	0	0	0	0	0	0	0	0	0	0
C1.95	0.139225	0.158682	0.00337184	0.163953	0.153916	0	0	0	0	0.0216456	0.0248067	0	0	0	0.031368	0	0.0531799	0.027619	0	0
C1.96	0	0	0.219153	0	0	0	0	0	0	0	0	0.455474	0.46186	0.281559	0	0	0	0	0	0
C1.98	0.418987	0.46823	0.019891	0.456366	0.426067	0.0385135	0.034435	0.0348592	0.0366817	0.0389675	0.0421283	0	0.00998822	0	0.0376374	0	0.0531586	0.0385648	0.0364924	0.0375895
C2.10	0.0204445	0.0213978	0	0.0207544	0.0221075	0	0	0	0	0	0	0	0	0	0	0	0	0	0	0
C2.102	0.0604977	0.0637517	0.00282229	0.0828682	0.0844128	0.025603	0.0262279	0.0269892	0.0337194	0.0264456	0.0273338	0	0	0	0.02901	0	0.0275888	0.0305447	0.0266196	0.0250003
C2.104	0.34927	0.387715	0.0295684	0.354479	0.329159	0.0204247	0	0	0	0	0	0	0	0	0.0198486	0	0	0.0186612	0	0
C2.106	0.0407296	0.0485681	0.00185252	0.0585411	0.0537587	0	0	0	0	0	0	0	0	0	0	0	0	0	0	0
C2.107	0.081148	0.0724814	0.00834085	0.0676477	0.0723911	0.0339148	0.030465	0.0317009	0.0434609	0.0406366	0.0412244	0.0162807	0.0178363	0	0.0488248	0	0.0521573	0.0477366	0.0416474	0.0440658
C2.108	0.1201	0.106484	0.0102227	0.0920727	0.0933013	0.224	0.253365	0.264923	0.21568	0.27058	0.258307	0.0319336	0.0355225	0.0363625	0.206765	0.145267	0.212986	0.203395	0.226165	0.256163
C2.109	0.0103615	0.00917539	0.299492	0.00845563	0.00853958	0	0	0	0	0	0	0.847723	0.819625	1.06573	0	0	0	0	0	0
C2.116	0.0527918	0.0561186	0.00500363	0.0556532	0.0529966	0.0241577	0.0201117	0.0220806	0.0246851	0.0235823	0.0255222	0	0.0102669	0	0.0249398	0	0.0298459	0.0234301	0.0232157	0.0246227
C2.12	0	0	0.242275	0	0	0	0	0	0	0	0	0.0761284	0.0521026	0.0684597	0	0	0	0	0	0
C2.126	0.221662	0.22789	0.0135855	0.210902	0.202613	0.235286	0.284823	0.277057	0.300441	0.240758	0.277479	0.0278055	0.0297029	0.0290016	0.259684	0.12269	0.362491	0.189812	0.255631	0.267685
C2.128	0.640367	0.682952	0.0290735	0.607859	0.575757	0.627389	0.593669	0.610766	0.653086	0.553715	0.592997	0.0718076	0.0638259	0.0656699	0.592843	0.469994	0.575499	0.483828	0.558932	0.595299
C2.130	0.0165575	0.0167504	0.0610548	0.0141443	0.0141546	0	0	0	0	0.0201007	0	0.13398	0.117707	0.114407	0.0200723	0	0	0	0	0
C2.14	0.268215	0.319033	0.0281794	0.42562	0.387313	0.0392614	0	0	0.0566421	0	0.036644	0.0101164	0.0101534	0	0.0558781	0.0381062	0	0.0485702	0.0398395	0.0347444
C2.141	0.21338	0.242306	0.00492836	0.23612	0.210882	0	0	0	0	0	0	0	0	0	0	0	0	0	0	0
C2.143	0.0844375	0.0900075	0.0259506	0.0921268	0.092841	0.0347903	0.034563	0.0367392	0.0353073	0.0396414	0.0384887	0.0412915	0.043697	0.026091	0.0354992	0	0.0486563	0.0400581	0.0338211	0.0373602
C2.144	0.0461815	0.0501342	0.0031778	0.0419665	0.0390637	0	0	0	0	0	0	0	0	0	0	0	0	0	0	0
C2.146	0.22442	0.25701	0.0267792	0.324761	0.308482	0.0738595	0.0643325	0.0689035	0.106686	0.0597707	0.0700253	0	0	0	0.0906576	0	0.0860108	0.0835883	0.072037	0.0697942
C2.149	0.0446106	0.0388062	0.00436876	0.0334386	0.0358714	0	0	0	0	0	0	0	0	0	0	0	0	0	0	0
C2.15	0.258966	0.325279	0.0265921	0.354172	0.295013	0.032838	0	0	0.0303878	0.0203893	0.0229417	0	0	0	0.030585	0	0.0300864	0.0273218	0.0222125	0
C2.152	0.21206	0.217158	0.029017	0.194071	0.180228	0	0	0	0	0	0	0	0	0	0	0	0	0	0	0
C2.157	0.0225666	0.0162507	0	0.0200118	0.0199256	0.146457	0.175996	0.159014	0.132191	0.0927861	0.0999252	0	0	0	0.112375	0.0287601	0.105011	0.110885	0.0788645	0.0720407
C2.162	0	0	0.209932	0	0	0	0	0	0	0	0	0.2233	0.199199	0.152075	0	0	0	0	0	0
C2.163	0	0.0017547	0.0747038	0.00194828	0.00183902	0	0	0	0	0	0	0.0444562	0.0437453	0.0327918	0	0	0	0	0	0
C2.164	0.0966401	0.0799632	0.00411363	0.0696308	0.0806812	0.292652	0.306127	0.359369	0.304635	0.401435	0.377436	0	0	0	0.336679	0	0.257472	0.326865	0.392083	0.392764
C2.165	0.0252644	0.0304276	0	0.0355417	0.0360451	0	0	0	0	0	0	0	0	0	0	0	0	0	0	0
C2.167	0.364909	0.257117	0.0216191	0.186001	0.221992	0.407623	0.433933	0.476173	0.404834	0.521908	0.501613	0.0796028	0.0753728	0.11047	0.446219	0.631511	0.465965	0.435993	0.458304	0.530363
C2.169	0.124848	0.0899232	0.00496625	0.0921393	0.103049	0.121251	0.138639	0.113013	0.132495	0.11728	0.126331	0	0	0	0.135309	0	0.143466	0.113757	0.113605	0.104195
C2.172	0.17594	0.151215	0.00940912	0.121814	0.13455	0.0851882	0.0799033	0.0878825	0.0885255	0.100873	0.105735	0.0119379	0.0112577	0	0.0871275	0.0643305	0.0945605	0.0800584	0.0865535	0.103708
C2.174	0.330703	0.358965	0.0313155	0.328321	0.340517	0.0192084	0.0175538	0.0173261	0.0181394	0.0210181	0.0238194	0	0.00938521	0	0.0197552	0	0.038633	0.0178518	0.0201675	0.0238033
C2.176	0.0437698	0.0283549	0	0.0196692	0.0237791	0.100527	0.10757	0.110663	0.100564	0.131883	0.119441	0	0	0	0.112662	0.148776	0.120821	0.104217	0.120783	0.132614
C2.181	0.235033	0.235479	0.00852182	0.215316	0.210592	0.253532	0.24852	0.270722	0.256041	0.270245	0.286804	0.0192103	0.0193709	0.0188593	0.225103	0.133305	0.264377	0.193463	0.232756	0.262213
C2.182	0.00412873	0.00567792	0.102581	0.00665401	0.00454707	0	0	0	0	0	0	0.0280516	0.026552	0.0253119	0	0	0	0	0	0
C2.183	0.0619207	0.0433412	0	0.0315983	0.0371791	0.0721827	0.0571688	0.0579199	0.0720865	0.0684643	0.0672974	0	0	0	0.0825349	0.0567133	0.0946798	0.0713134	0.0739631	0.077109
C2.186	0	0	0.105944	0	0	0	0	0	0	0	0	0.155529	0.149089	0.239122	0	0	0	0	0	0
C2.187	0.416309	0.422626	0.0244994	0.515557	0.54519	0.237746	0.229763	0.225755	0.347752	0.226981	0.232226	0	0.0172716	0.0222618	0.256258	0.095854	0.256629	0.259629	0.245088	0.195346
C2.19	0.0195307	0.017998	0.0223853	0.0141878	0.0139299	0.0205002	0.0212543	0.0203925	0.0185178	0.0213168	0.0195965	0.0687274	0.0593923	0.0607608	0.0190067	0	0.0245355	0.017901	0.021187	0.020964
C2.190	0.172885	0.18747	0.0136884	0.167982	0.151747	0.734928	0.497669	0.616329	0.489289	0.44595	0.573131	0	0	0	0.683113	0	0.669311	0.67421	0.786145	0.920708
C2.191	0.0406977	0.0461765	0.00585173	0.0580542	0.0566367	0	0	0	0	0	0	0	0	0	0	0	0	0	0	0
C2.193	0.177468	0.17623	0.00973432	0.18781	0.208504	0.125389	0.137667	0.140599	0.167847	0.146881	0.144305	0	0.00945017	0	0.142956	0.063699	0.134749	0.145944	0.138131	0.127823
C2.194	0	0	0.13166	0	0	0	0	0	0	0	0	0.38561	0.339708	0.251181	0	0	0	0	0	0
C2.195	0.0470701	0.0490487	0.346048	0.0574732	0.0516715	0.0164932	0	0.0141539	0.0188047	0.0160491	0.0170898	0.272458	0.297706	0.201456	0.019251	0	0.0296339	0.0214901	0.0198159	0.0215429
C2.196	0.0482039	0.0435123	0.0227638	0.037327	0.0389587	0.0249964	0.0228375	0.0243721	0.0246763	0.0252618	0.0253127	0.0172124	0.0165639	0.0153813	0.025513	0	0.034065	0.0233292	0.0241714	0.0246546
C2.198	0.0817212	0.0691623	0.0919995	0.0551089	0.0624556	0.0601344	0.0621596	0.063925	0.0649358	0.0655256	0.0678963	0.221192	0.224335	0.255981	0.0679691	0.0475559	0.0726133	0.0581343	0.0683331	0.0695651
C2.199	0.0821235	0.0841688	0.00843563	0.0844088	0.0842634	0.368124	0.342086	0.371185	0.312917	0.374421	0.337756	0.0200136	0.01875	0.0214612	0.299959	0.361322	0.292215	0.282621	0.286571	0.320666
C2.2	0.0488475	0.0543168	0.00255108	0.0497648	0.0446497	0	0	0	0	0	0	0	0	0	0	0	0	0	0	0
C2.20	0.0605207	0.0433114	0	0.0352015	0.0358518	0.226699	0.305298	0.258366	0.205468	0.187073	0.189232	0	0	0	0.169138	0.0614549	0.228059	0.174629	0.160957	0.15909
C2.202	0.638124	0.767221	0.108881	0.719893	0.640233	0	0	0	0	0	0	0	0	0	0	0	0	0	0	0
C2.205	0.0243425	0.0271599	0.00486081	0.0295037	0.0294799	0	0	0	0	0	0	0	0	0	0	0	0	0	0	0
C2.206	0.0619372	0.062828	0.0179616	0.0579263	0.0552556	0.0166142	0	0.0135834	0.0178093	0.0165849	0.017251	0.0234297	0.0194718	0.0189667	0.0187423	0.0244196	0.0272802	0.0164772	0.017961	0.0180776
C2.208	0.0331854	0.0399333	0.00231558	0.0502383	0.045478	0	0	0	0	0	0	0	0	0	0	0	0	0	0	0
C2.209	0.0574459	0.0633854	0	0.059163	0.0599975	0	0	0	0	0	0	0	0	0	0	0	0	0	0	0
C2.210	0.0445006	0.0393595	0.0111489	0.042369	0.0419023	0	0	0.0267284	0.0396699	0.0337312	0.0364879	0	0	0	0.0504989	0	0.0583014	0.0521543	0.0395701	0.0362313
C2.211	0.0574503	0.0456124	0.00428698	0.0348755	0.0373517	0.112272	0.122718	0.13193	0.0923831	0.116337	0.102962	0.0126489	0.0119745	0	0.0980052	0.0682028	0.121223	0.0900958	0.0909262	0.107
C2.212	0	0	0.144744	0	0	0	0	0	0	0	0	0.103926	0.0919698	0.0525731	0	0	0	0	0	0
C2.213	0.051891	0.0490594	0	0.061243	0.0618943	0.0213348	0.0201729	0.0198839	0.0341875	0.0226542	0.0241325	0	0	0	0.0280978	0	0.0325588	0.0340737	0.0223606	0.0215468
C2.216	0.0102147	0.00779914	0.100915	0.00605014	0.00687103	0.0168046	0	0.0170913	0.0173764	0.0189365	0.0179171	0.162083	0.141817	0.144565	0.0177804	0	0	0.0175418	0.0165942	0.0180391
C2.221	0.0772901	0.088655	0.00663865	0.084196	0.082207	0	0	0	0	0	0	0	0	0	0	0	0	0	0	0
C2.224	0.103653	0.130713	0.0081742	0.167139	0.144514	0	0	0	0	0	0	0	0	0	0	0	0	0.0105987	0	0
C2.227	0.0205166	0.0185873	0.348868	0.0171497	0.0170984	0.0458189	0.0485962	0.0500232	0.03729	0.0444122	0.0417538	0.65788	0.584523	0.623288	0.0320382	0	0	0.0321181	0.0321103	0
C2.23	0	0	0.248704	0	0	0	0	0	0	0	0	0.687405	0.710685	0.996112	0	0	0	0	0	0
C2.234	0.00574876	0.00567308	0.257879	0.00547515	0.00569612	0	0	0	0	0	0	0.412549	0.384555	0.334478	0	0	0	0	0	0
C2.238	0.051932	0.0429846	0.00645205	0.0333034	0.0364884	0.0600485	0.0587918	0.0602461	0.0627482	0.0711802	0.0705266	0.0198595	0.018039	0.0219258	0.0685021	0.0863119	0.0689418	0.0615536	0.0729058	0.0729539
C2.24	0.0306324	0.036701	0	0.0369423	0.0360867	0.0527127	0.0557877	0.0568733	0.0733176	0.0825083	0.079334	0	0	0	0.0689359	0.050766	0.0830114	0.0643505	0.065735	0.072427
C2.241	0.00261049	0.00248265	0.0956811	0.00215127	0.0021742	0	0	0	0	0	0	0.0664924	0.0656428	0.0550581	0	0	0	0	0	0
C2.242	0.0535329	0.0523395	0.00348312	0.0715429	0.0685928	0	0	0	0.0180976	0	0	0	0	0	0.0169948	0	0	0.0169167	0	0
C2.246	0.0261671	0.0363851	0	0.0477752	0.0415566	0	0	0	0	0	0	0	0	0	0	0	0	0	0	0
C2.247	0.336878	0.342697	0.0115403	0.3327	0.324262	0	0	0	0	0	0	0	0	0	0	0	0	0.0157983	0.0163766	0
C2.248	0.108182	0.113254	0.0286393	0.118528	0.117514	0.030104	0.0263084	0.0278898	0.036455	0.0318834	0.0318858	0	0.0115711	0	0.034585	0	0.0459118	0.0334635	0.0308092	0.0300844
C2.249	0.0713301	0.0826771	0.00431047	0.0876744	0.0812594	0.0314731	0.0320918	0.0305973	0.0375988	0.03547	0.037386	0	0	0	0.0363559	0	0.0500464	0.0372065	0.0364967	0.0345806
C2.25	0.0299746	0.0321211	0	0.0436564	0.0426217	0	0	0	0	0	0	0	0	0	0	0	0	0	0	0
C2.250	0.211782	0.243446	0.0149575	0.238727	0.215721	0.0258787	0.0246729	0.0220241	0.0225068	0.0243646	0.0248828	0	0	0	0.0214057	0	0.0283525	0.0224595	0.0213939	0.0217892
C2.252	0.0587717	0.0535671	0	0.046916	0.0514369	0.0737544	0.100281	0.0692074	0.0719325	0.0877213	0.0866139	0	0	0	0.0534718	0.0532483	0.0979535	0.0501175	0.0928556	0.0899457
C2.255	0	0.00264811	0.256164	0.00260658	0	0	0	0	0	0	0	0.235129	0.216117	0.154247	0	0	0	0	0	0
C2.256	0.0480846	0.0541875	0.00344977	0.04813	0.0425707	0	0	0	0	0	0	0	0	0	0	0	0	0	0	0
C2.257	0.0912838	0.111951	0.00716234	0.115375	0.100238	0.063044	0.0647781	0.0676165	0.0889121	0.0528988	0.0596574	0	0	0	0.0754247	0.0365688	0.0655346	0.0578191	0.0743141	0.0633013
C2.262	0.00914321	0.010199	0	0.0217573	0.012195	0.0104493	0.0127941	0	0.0124361	0	0	0	0	0	0	0	0	0	0	0
C2.27	0.0479507	0.0603574	0.0136885	0.0644736	0.060386	0	0	0	0	0	0	0	0	0	0	0	0	0	0	0
C2.29	0.0458181	0.0303729	0.00878474	0.0305318	0.036487	0.0431331	0.0439824	0.0444473	0.0557812	0.0503968	0.051246	0	0.00913319	0	0.0522035	0	0.0608473	0.0539066	0.0472224	0.0496564
C2.31	0.0322259	0.0435828	0.0427308	0.0509798	0.0416006	0	0	0	0	0	0	0.0150977	0.0150842	0.0145975	0	0	0	0	0	0
C2.35	0.0163082	0.0173229	0.0204138	0.0160644	0.0155533	0	0	0	0	0	0	0.0100823	0.00862283	0	0	0	0	0	0	0
C2.36	0.348755	0.338056	0.00818767	0.278611	0.294033	1.50859	1.61879	1.72534	1.32484	1.54249	1.44727	0.0291894	0.0275236	0.0407282	1.28048	1.04749	1.33634	1.18305	1.22007	1.37989
C2.39	0	0	0.130004	0	0	0	0	0	0	0	0	0.202741	0.185848	0.155444	0	0	0	0	0	0
C2.42	0.208024	0.258181	0.00955033	0.361084	0.331677	0	0	0	0.0623112	0	0.0449305	0	0	0	0.0547172	0	0	0.0613401	0.0484785	0
C2.48	0.119305	0.148941	0.00900416	0.155874	0.134339	0.138898	0.14388	0.131139	0.180692	0.10324	0.122308	0	0.0100742	0	0.151811	0.0524341	0.152648	0.111204	0.145121	0.117509
C2.49	0.0485075	0.0439724	0	0.0625508	0.0694751	0.075634	0.0768174	0.0813821	0.0902244	0.0858602	0.0789475	0	0	0	0.0790787	0	0.0563971	0.0894058	0.0825736	0.0837671
C2.50	0.317963	0.296591	0.0168557	0.258118	0.27912	0.0416752	0.0349863	0.0297471	0.0457784	0.0389266	0.0416145	0	0	0	0.0474592	0.0336724	0.071236	0.0446395	0.0413765	0.0381399
C2.52	0.046642	0.0361123	0	0.0310541	0.0370545	0.0151916	0	0.014473	0.0179736	0.0156158	0.0163675	0	0	0	0.0161526	0	0	0.0145116	0	0
C2.53	0.301141	0.262801	0.0130358	0.229425	0.263414	0.743814	0.71054	0.632438	0.817556	0.620225	0.623941	0.0312272	0.0308899	0.051518	0.806382	0.373307	0.941822	0.691913	0.768452	0.613892
C2.54	0	0	0.143141	0	0	0	0	0	0	0	0	0.112014	0.119366	0.0744058	0	0	0	0	0	0
C2.58	0.0666885	0.0669883	0	0.0763294	0.0839636	0.0764604	0.0812639	0.0847459	0.101258	0.0857635	0.0842905	0	0	0	0.0863878	0.039934	0.0820187	0.0905434	0.0831947	0.07857
C2.61	0.246731	0.27765	0.0322336	0.26592	0.284895	0.209267	0.200384	0.206191	0.212016	0.212257	0.215999	0.0682206	0.0735656	0.0609728	0.222616	0.074714	0.233641	0.186907	0.217211	0.224049
C2.63	0.0637804	0.0583231	0.0202587	0.0529766	0.0596822	0.0263918	0.0263785	0.0262439	0.034772	0.03307	0.0337102	0.0394717	0.0411579	0.0293122	0.0373275	0	0.0422744	0.0347497	0.0342409	0.0330059
C2.65	0.045412	0.0478899	0.00442402	0.0418865	0.0393723	0	0	0	0	0	0	0	0	0	0	0	0	0	0	0
C2.73	0.28032	0.20262	0.00820101	0.174177	0.199105	0.694887	0.693106	0.655517	0.729891	0.818831	0.753538	0.0301352	0.0346282	0.0477985	0.826089	0.461816	0.821453	0.844402	0.698916	0.857001
C2.77	0.0934012	0.0679799	0	0.0519304	0.0607238	0.34543	0.285526	0.33477	0.296576	0.377718	0.362698	0	0	0	0.330919	0.345163	0.28716	0.330545	0.364969	0.422633
C2.79	0.129557	0.155286	0.30704	0.188748	0.15824	0	0	0	0	0	0	0.0732971	0.0737364	0.0515467	0	0	0	0	0	0
C2.80	0.102071	0.107109	0.0174323	0.100998	0.0982237	0.0847828	0.0764584	0.0793344	0.0799038	0.0789426	0.084371	0.0435061	0.0388693	0.042368	0.0812549	0.0823467	0.0786446	0.0687128	0.0826024	0.0804209
C2.81	0.00192056	0.00219101	0.454908	0.00212716	0.00219674	0	0	0	0	0	0	0.21866	0.199079	0.140816	0	0	0	0	0	0
C2.82	0.00201505	0.00219466	0.220876	0.00185647	0.00207914	0	0	0	0	0	0	0.0206392	0.0202605	0	0	0	0	0	0	0
C2.83	0.0497214	0.0555536	0.00801502	0.0492301	0.0458131	0	0	0	0	0	0	0	0	0	0	0	0	0	0	0
C2.9	0.116471	0.0902255	0.0018294	0.0870103	0.101018	0.0610985	0.0609547	0.0652425	0.0672043	0.0655704	0.066014	0	0	0	0.0617743	0	0.058809	0.0582456	0.065173	0.0644915
C2.95	0.126077	0.112354	0.00627818	0.0963006	0.0988954	0.18298	0.165605	0.181262	0.174906	0.165831	0.165615	0.0187399	0.016763	0.0202976	0.162712	0.124186	0.230825	0.141367	0.178805	0.169284
C2.97	0.0466169	0.0325917	0.012181	0.0333334	0.0362053	0.0381301	0.0431192	0.0513449	0.0491573	0.0464906	0.0456976	0.0142665	0.0145201	0.0237668	0.0481996	0	0.0493492	0.047669	0.0430558	0.0496559
C3.101	0.028289	0.030254	0.0391464	0.0243188	0.0445323	0.231938	0.313149	0.185788	0.296665	0.209443	0.191668	0.0274913	0.0314328	0.0554199	0.328701	0	0.438017	0.233914	0.279934	0.210982
C3.105	0	0	0.140846	0	0	0	0	0	0	0	0	0.0212209	0.0201702	0.0142652	0	0	0	0	0	0
C3.109	0.0709292	0.0802615	0.0032356	0.0938058	0.0983026	0.101681	0.0957048	0.0969501	0.122655	0.101342	0.103546	0	0	0	0.0989899	0.0492891	0.0824907	0.0970988	0.0925932	0.0807895
C3.11	0.0129169	0.0145079	0.0528694	0.0159509	0.0159318	0	0	0	0	0	0	0.0414459	0.0429329	0.0297268	0	0	0	0	0	0
C3.110	0.19219	0.144858	0.0249103	0.172919	0.189401	0.456203	0.499498	0.48696	0.633142	0.45561	0.50565	0.0183474	0.0244774	0.0361093	0.437038	0.240472	0.50823	0.518649	0.382376	0.347792
C3.114	0.00691171	0.00587739	0.0527394	0.00508917	0.00537801	0	0	0	0	0	0	0.120362	0.103741	0.104087	0	0	0	0	0	0
C3.115	0.440582	0.422945	0.0294191	0.342342	0.351055	0.192546	0.171947	0.17624	0.188437	0.177371	0.191783	0.0610286	0.0508561	0.0520941	0.20751	0.214056	0.265335	0.172019	0.194173	0.198007
C3.118	0.12569	0.12472	0.070752	0.11329	0.108723	0.147348	0.165431	0.155637	0.170842	0.150739	0.157859	0.174949	0.162066	0.17121	0.141845	0.094742	0.201218	0.11957	0.159177	0.154758
C3.119	0	0	0.0900872	0	0	0	0	0	0	0	0	0.071582	0.077455	0.0481845	0	0	0	0	0	0
C3.120	0.327856	0.346845	0.0230854	0.324944	0.317233	0.0285658	0.02029	0.0199447	0.0279371	0.0251689	0.0260517	0.0143748	0.0146244	0	0.029309	0	0.0347918	0.0267996	0.0268433	0.0279998
C3.122	0.0474233	0.0421989	0	0.0501287	0.0516037	0.0616771	0.0673896	0.0597512	0.0722901	0.0557219	0.0639495	0	0	0	0.0634555	0	0.0659977	0.0616977	0.0735405	0.0518962
C3.123	0.182808	0.194166	0.00700607	0.224463	0.246757	0.0916011	0.0924992	0.0935828	0.126172	0.0999795	0.100579	0	0	0	0.112687	0.0439459	0.110854	0.114684	0.106949	0.0985696
C3.132	0.460725	0.590463	0.0426955	0.817626	0.789284	0.243674	0.249139	0.263843	0.341909	0.242543	0.259962	0	0.011808	0.0169098	0.27319	0.0844836	0.292915	0.283928	0.259895	0.236972
C3.136	0.0503063	0.0497962	0.00597079	0.0452363	0.0481041	0	0	0	0	0	0	0	0	0	0	0	0	0	0	0
C3.137	0.373188	0.298192	0.00733747	0.223948	0.258547	0.445055	0.457453	0.480292	0.433415	0.55297	0.537188	0.0229236	0.0216175	0.0198507	0.453976	0.683847	0.472601	0.433572	0.493058	0.532284
C3.138	0	0.00237263	0.145781	0.00254034	0	0	0	0	0	0	0	0.0311713	0.0280546	0.0227011	0	0	0	0	0	0
C3.140	0.0677262	0.0515753	0.0315378	0.0446643	0.047987	0	0	0	0.0210217	0.018245	0.0196326	0.0220778	0.0213037	0.017075	0.0297246	0	0.0382061	0.0319734	0.0269486	0.0221246
C3.142	0.00684027	0.00618343	0.0875333	0.00475515	0.00488884	0	0	0	0	0	0	0.220683	0.234999	0.252486	0	0	0	0	0	0
C3.144	0.115837	0.0981698	0.00748436	0.118617	0.132375	0.259547	0.303431	0.289293	0.354717	0.284745	0.304933	0	0	0	0.273737	0.130481	0.295867	0.312948	0.2532	0.223601
C3.145	0.0559965	0.0513427	0.00302587	0.0423459	0.0465675	0.0250171	0.0228182	0.0217757	0.0259414	0.0216658	0.0239402	0	0	0	0.0275533	0	0	0.0231362	0.0255949	0
C3.148	0.0150366	0.0180799	0.221595	0.0174649	0.0148565	0	0	0	0	0	0	0.0201771	0.0174153	0	0	0	0	0	0	0
C3.153	0.0369592	0.0366263	0	0.0348181	0.031332	0.201557	0.221113	0.231315	0.21487	0.252674	0.247198	0	0.0103252	0.0173641	0.238468	0.255098	0.254341	0.220629	0.237289	0.266593
C3.155	0.166741	0.193299	0.0227163	0.17645	0.161277	0	0	0	0	0	0	0	0	0	0	0	0	0	0	0
C3.159	0.105098	0.103839	0.00654099	0.100489	0.0951715	0.270227	0.307638	0.372079	0.288692	0.340232	0.339854	0.0140094	0.015447	0.0152239	0.291539	0.103217	0.267512	0.263617	0.296667	0.358332
C3.160	0.185905	0.199412	0.0159277	0.19217	0.195466	0.0181737	0	0	0.0218284	0.0182145	0.0191395	0	0	0	0.0220181	0	0.0349233	0.0210571	0.0178936	0
C3.163	0.159812	0.176799	0.0145219	0.149657	0.137205	0.0378929	0.0337495	0.0323491	0.0406743	0.0348521	0.0395033	0	0.00903042	0	0.0406163	0.0438865	0.0591943	0.039347	0.039613	0.0420937
C3.166	0.0508645	0.0329972	0.00434928	0.0235705	0.0266145	0.187416	0.176753	0.205164	0.21466	0.289702	0.27224	0	0.0122505	0	0.279639	0.297068	0.247343	0.274382	0.306791	0.370136
C3.167	0.101109	0.106908	0.00499749	0.0973409	0.101476	0.0289602	0.0298792	0.0319779	0.0288932	0.0355221	0.0381008	0	0	0	0.0311747	0.0413003	0.0682807	0.0284905	0.035087	0.0395627
C3.168	0.135242	0.156011	0.0119107	0.148952	0.133541	0.133864	0.143302	0.134727	0.141723	0.126827	0.137308	0.0237759	0.0217371	0.0202895	0.127962	0.106596	0.119313	0.102787	0.135099	0.127483
C3.172	0	0	0.116893	0	0	0	0	0	0	0	0	0.212903	0.216565	0.200428	0	0	0	0	0	0
C3.175	0.126539	0.150351	0.0168855	0.148202	0.128318	0	0	0	0	0	0	0	0	0	0	0	0	0	0	0
C3.18	0.0340468	0.0290568	0	0.0318754	0.0331942	0.0172383	0.0179466	0.0171584	0.0198556	0.017443	0.0181888	0	0	0	0.0187424	0	0	0.0163547	0.0158775	0
C3.180	0.235028	0.333521	0.0204587	0.373173	0.321234	0.0279954	0.0233441	0.0273293	0.027403	0.0313526	0.0352284	0	0.0106812	0	0.0308529	0	0.0401581	0.0275317	0.03389	0.0369353
C3.183	0.254686	0.264097	0.0129218	0.249912	0.2627	0.0389376	0.0387437	0.040709	0.0458619	0.0480276	0.0496846	0	0	0	0.0444867	0	0.0705891	0.0470563	0.0437624	0.046538
C3.185	0	0	0.190885	0	0	0	0	0	0	0	0	0.579693	0.54193	0.439003	0	0	0	0	0	0
C3.186	0	0	0.0991429	0	0	0	0	0	0	0	0	0.14176	0.157338	0.216694	0	0	0	0	0	0
C3.191	0.107637	0.123816	0.0045339	0.148778	0.138842	0	0	0	0	0	0	0	0	0	0	0	0	0	0	0
C3.196	1.89375	2.13623	0.117112	1.83568	1.70834	0.1048	0.0833392	0.083643	0.0995021	0.0961884	0.102932	0.0658257	0.0542191	0.0417267	0.109053	0.136465	0.174851	0.107426	0.0944013	0.110428
C3.199	0.0268456	0.026646	0.0463171	0.023092	0.0235608	0	0	0	0	0	0	0	0	0	0	0	0	0	0	0
C3.205	0.318149	0.271415	0.0133828	0.223211	0.252492	0.271086	0.255617	0.302076	0.277273	0.314699	0.313429	0.0187956	0.0185636	0.0184208	0.280426	0.18546	0.281864	0.261571	0.291122	0.339887
C3.206	0.119889	0.0885745	0.00911078	0.0708165	0.0807379	0.180815	0.179184	0.195509	0.1778	0.205867	0.203265	0.0272812	0.0288906	0.03331	0.193931	0.215456	0.183492	0.179543	0.208247	0.219463
C3.207	0.0405029	0.0417526	0	0.0351343	0.0375202	0	0	0	0	0	0	0	0	0	0	0	0	0	0	0
C3.209	0.0410709	0.0309092	0	0.0395363	0.0332419	0.137759	0.186338	0.13779	0.123426	0.0737518	0.0932249	0	0	0	0.0861077	0.0448868	0.0712656	0.120932	0.0624914	0.0689313
C3.21	0.0623824	0.0451891	0.00177949	0.0327663	0.0390627	0.0706522	0.0695946	0.0739647	0.0664214	0.091372	0.0854589	0	0	0	0.0741331	0.0927776	0.0784444	0.0709644	0.0828496	0.0910873
C3.211	0.0510129	0.041995	0	0.041536	0.0491017	0.0160819	0.0180476	0.0172706	0.0218627	0.0204096	0.0204724	0	0	0	0.0199951	0	0.0218215	0.0205688	0.0194986	0.0179794
C3.214	0.213553	0.195246	0.0209835	0.172147	0.152881	0.0604933	0	0	0.0652738	0.0287145	0.0373162	0	0.00957537	0	0.0603968	0	0.0898209	0.0502908	0	0
C3.216	0.201704	0.243331	0.0173254	0.26088	0.235345	0	0	0	0	0	0.014907	0	0	0	0.0135818	0	0	0	0	0
C3.217	0.0747176	0.0462831	0.00359002	0.0472362	0.0395076	0.113595	0.114994	0.123023	0.099594	0.126625	0.101579	0	0.00961979	0	0.127787	0.0430715	0.114068	0.128824	0.0952486	0.103503
C3.218	0	0	0.166754	0	0	0	0	0	0	0	0	0.227786	0.237199	0.0884668	0	0	0	0	0	0
C3.22	0.0283778	0.022893	0	0.0189405	0.020536	0.0367009	0.0300155	0.0286577	0.0387135	0.0370958	0.0364592	0	0	0	0.0409117	0	0.0447518	0.0412578	0.034089	0.0364465
C3.223	0.00256009	0.00255684	0.0916038	0.00225433	0.00221978	0	0	0	0	0	0	0.064459	0.0636923	0.0525161	0	0	0	0	0	0
C3.224	0.0796596	0.0937675	0.00350958	0.104871	0.10326	0.0392795	0.0279062	0	0	0	0	0	0	0	0	0	0	0.0268227	0	0
C3.228	0.0233484	0.0190026	0.0652796	0.014196	0.0158982	0.0303518	0.031752	0.0318194	0.0313062	0.0335024	0.0328432	0.149775	0.130056	0.129165	0.0285664	0.0264515	0.0334341	0.0239907	0.0285874	0.0290849
C3.232	0.0298932	0.027903	0.00576074	0.046729	0.0488065	0.0786402	0.0866063	0.0971924	0.13705	0.113184	0.113234	0	0	0	0.136091	0.100713	0.0839942	0.177692	0.106244	0.113874
C3.233	1.1507	1.15269	0.186876	1.00285	0.926747	0.022892	0.0210541	0.0315857	0.0248348	0.0254837	0.0262823	0.0217042	0.0189666	0.0200288	0.0261613	0.0266406	0.0353129	0.0305268	0.0235448	0.0280591
C3.24	0.0553359	0.048156	0.00420196	0.0412687	0.0472767	0.0506339	0	0	0.050952	0	0	0	0	0	0.0516156	0	0	0.0527916	0	0
C3.25	0.0209775	0.0238308	0.00381377	0.0419707	0.0416273	0.0351259	0.043622	0.040849	0.0456256	0.0428678	0.0427587	0	0	0	0.0375755	0	0.0352341	0.0451177	0.0396953	0.037091
C3.26	0.044196	0.0570428	0.0256409	0.0572631	0.0450526	0	0	0	0	0	0	0	0	0	0	0	0	0	0	0
C3.30	0.0303968	0.0313962	0.00743182	0.0306901	0.0287266	0.0790725	0.0836303	0.0815911	0.0835278	0.0852947	0.0838797	0.036768	0.0412753	0.0526942	0.0759897	0.0381232	0.0880087	0.0733606	0.0798215	0.0811405
C3.35	0	0	0.156123	0	0	0	0	0	0	0	0	0.456069	0.400369	0.451427	0	0	0	0	0	0
C3.37	0.615158	0.700559	0.020044	0.640473	0.572666	0.0953949	0.0623542	0.0598889	0.0950393	0.0629068	0.0749994	0.0156177	0.0143396	0	0.102611	0.0646712	0.134058	0.0909427	0.0732599	0.0722047
C3.40	0.0427871	0.0561352	0.00362103	0.0555157	0.0451565	0	0	0	0	0	0	0	0	0	0	0	0	0	0	0
C3.50	0	0	0.0974507	0	0	0	0	0	0	0	0	0.31958	0.399277	0.570524	0	0	0	0	0	0
C3.57	0.0512726	0.0381107	0	0.0296277	0.0337291	0.127337	0.114998	0.138898	0.128984	0.159583	0.161719	0	0	0	0.142879	0.127376	0.116431	0.14233	0.161676	0.177526
C3.67	0.00792534	0.00822022	0.175296	0.00811694	0.00678793	0	0	0	0	0	0	0.485412	0.438974	0.484703	0	0	0	0	0	0
C3.68	0.0423192	0.0453138	0.00567684	0.0502299	0.0485483	0.0432608	0.054017	0.0490761	0.0526465	0.0446815	0.0514021	0	0	0	0.0470142	0	0.0411664	0.0579126	0.0439448	0.0484145
C3.73	0.0217139	0.0155225	0	0.018742	0.0185031	0.14653	0.178033	0.155994	0.135488	0.0905996	0.0986799	0	0	0	0.116305	0.0267503	0.108093	0.109679	0.0804039	0.071781
C3.74	0.0216046	0.023244	0	0.0225923	0.0242006	0	0	0	0	0	0	0	0	0	0	0	0	0	0	0
C3.78	0.0346307	0.0246658	0	0.0247942	0.0274256	0	0	0	0	0	0	0	0	0	0.0284511	0	0	0.0256052	0	0
C3.80	0.0134728	0.0123725	0.00230838	0.0106602	0.0112158	0	0	0	0	0	0	0	0.00660564	0	0	0	0	0	0	0
C3.82	0.0834254	0.072367	0.0163111	0.0573857	0.0587611	0.189337	0.213472	0.217523	0.18536	0.224019	0.219502	0.052152	0.0470945	0.0654657	0.180141	0.219397	0.188244	0.164441	0.211115	0.222686
C3.86	0.100785	0.106298	0.0300351	0.0896602	0.0891794	0.0966395	0.0944934	0.104252	0.0910039	0.111752	0.105705	0.063496	0.0522029	0.0528342	0.0890711	0.0929943	0.127352	0.0752487	0.0964497	0.105089
C3.87	0.0634544	0.0633497	0.00680488	0.0873779	0.0889787	0.214901	0.195126	0.206629	0.253265	0.193162	0.192535	0	0	0	0.229215	0.171627	0.173894	0.26667	0.180483	0.17426
C3.89	0.0182998	0.0222022	0.110065	0.0239547	0.0198102	0	0	0	0	0	0	0.102415	0.103789	0.07823	0	0	0	0	0	0
C3.94	0.0413334	0.0403675	0.0435078	0.037489	0.0332168	0	0	0	0	0	0	0.0416507	0.0378261	0.0407392	0	0	0	0	0	0
C3.96	0	0	0.127365	0	0	0	0	0	0	0	0	0.0137185	0.0119392	0	0	0	0	0	0	0
C3.97	0.0249002	0.0229243	0.10149	0.0223955	0.0209341	0	0	0	0	0	0	0.146282	0.126666	0.154576	0	0	0	0	0	0
C3.99	0.0149365	0.0174566	0.0856879	0.015601	0.0139427	0.0424505	0.0406768	0.0375019	0.0366715	0.0361053	0.0375914	0.241176	0.228563	0.264276	0.0384486	0	0.0500026	0.0355621	0.0401666	0.0371857
C4.100	0.0304032	0.0328109	0.00359337	0.0333261	0.0321305	0	0	0	0	0	0	0	0	0	0	0	0	0	0	0
C4.103	0.113884	0.12107	0.00703403	0.10342	0.0989365	0	0	0	0	0	0	0	0	0	0	0	0	0	0	0
C4.108	0.144105	0.155347	0.00924341	0.142764	0.134335	0.146382	0.150773	0.149211	0.164916	0.132352	0.146631	0.0191024	0.0182783	0.0183754	0.140659	0.0980009	0.142401	0.10859	0.148687	0.148138
C4.110	0.0668102	0.0553422	0.00986231	0.0465814	0.0504661	0.115156	0.117764	0.118609	0.114218	0.11257	0.107159	0.0231267	0.0233374	0.0288826	0.105678	0.0672839	0.111762	0.0962642	0.101642	0.101271
C4.114	0.0161462	0.0200059	0.0126174	0.0291709	0.0269265	0	0	0	0	0	0	0	0	0	0	0	0	0	0	0
C4.117	0.540179	0.674374	0.0317865	0.594103	0.519346	0.340918	0.285718	0.187537	0.258484	0.124765	0.176537	0.0448061	0.0309581	0.0421395	0.20784	0.153014	0.361367	0.172991	0.234217	0.170557
C4.118	0.00680592	0.00579017	0.0545211	0.00509416	0.00529696	0	0	0	0	0	0	0.122074	0.10806	0.106437	0	0	0	0	0	0
C4.121	0.0377863	0.0473316	0.00592852	0.0514954	0.0457634	0.0726577	0.0755692	0.0686749	0.0717081	0.0842939	0.0836355	0.0153223	0.0177545	0.0230432	0.0764379	0	0.0763909	0.0777539	0.0882196	0.079565
C4.122	0	0	0.126436	0	0	0	0	0	0	0	0	0.0812241	0.0689038	0.107584	0	0	0	0	0	0
C4.126	0.00505158	0.00524094	0.142682	0.00484834	0.00478065	0	0	0	0	0	0	0.220467	0.211905	0.152661	0	0	0	0	0	0
C4.128	0.0380455	0.0320906	0.0884598	0.0255373	0.02813	0.0471465	0.0479221	0.0487952	0.0487759	0.0557501	0.0525501	0.213611	0.19637	0.199895	0.0523649	0.0400158	0.0600766	0.0446619	0.0545517	0.052954
C4.13	0	0.00181907	0.0719281	0	0	0	0	0	0	0	0	0.0536694	0.046017	0.0520167	0	0	0	0	0	0
C4.137	0.02876	0.0257947	0.00239105	0.0193138	0.0211698	0.114452	0.116934	0.129648	0.088568	0.148752	0.140861	0	0	0	0.0983784	0	0	0.107417	0.154337	0.154292
C4.140	0.0720441	0.0633815	0.0328084	0.0554993	0.0548855	0.0504695	0.0622502	0.0687086	0.0577284	0.075908	0.0736463	0.0958604	0.0852604	0.104279	0.0624009	0.0672288	0.0701165	0.048234	0.0671221	0.0658828
C4.145	0.0502674	0.0447132	0.00602628	0.0430294	0.0418014	0.070586	0.0780659	0.0765722	0.0777389	0.0726293	0.0857488	0	0.0141812	0	0.0713813	0	0.0826767	0.0632767	0.0958141	0.0696025
C4.147	0.0623493	0.0689877	0.0629283	0.0665694	0.0560098	0	0	0	0	0	0	0	0	0	0	0	0	0	0	0
C4.148	0.0194057	0.0261031	0.0389077	0.0306486	0.026109	0	0	0	0	0	0	0.0201221	0.0209884	0.0156032	0	0	0	0	0	0
C4.149	0.0264117	0.035292	0.0050538	0.0422067	0.0378701	0	0	0	0	0	0	0	0	0	0	0	0	0	0	0
C4.15	0.00630936	0.00675416	0.186045	0.00647374	0.00659241	0	0	0	0	0	0	0.0138059	0.0145664	0	0	0	0	0	0	0
C4.153	0.343559	0.349801	0.0174219	0.339835	0.317598	1.02601	0.869034	0.871546	0.987744	0.767106	0.797983	0.043071	0.0433087	0.0535891	1.01026	0.295944	0.897485	0.889114	0.950168	0.823869
C4.154	0.0222974	0.0163512	0	0.019823	0.0194143	0.161625	0.194607	0.180149	0.141945	0.104677	0.112355	0	0	0	0.121318	0.0341542	0.107259	0.118873	0.0854242	0.0788236
C4.155	0.222965	0.191099	0.00179146	0.236534	0.268666	0.144655	0.14262	0.138592	0.194372	0.153845	0.161501	0	0	0	0.177378	0	0.145961	0.179016	0.163011	0.153067
C4.156	0	0	0.0992616	0	0	0	0	0	0	0	0	0.102251	0.0934924	0.0924119	0	0	0	0	0	0
C4.158	0.933999	0.758453	0.0706876	0.581186	0.666673	1.04864	1.04524	1.09388	0.975102	1.0715	1.0538	0.172156	0.157848	0.169794	0.953625	0.87259	1.11621	0.899158	0.904805	0.996277
C4.164	0.279581	0.227776	0.0144373	0.197733	0.211825	0.346215	0.357176	0.361476	0.280551	0.268354	0.26926	0.0312318	0.0307891	0.0340685	0.240372	0.114151	0.276531	0.222671	0.241293	0.237488
C4.167	0.00663406	0.00579616	0.147926	0.00524477	0.00618938	0	0	0	0	0	0	0.144416	0.154712	0.105377	0	0	0	0	0	0
C4.17	0.0296977	0.0215338	0	0.0182015	0.0212775	0	0	0	0	0	0	0	0	0	0	0	0	0	0	0
C4.172	0	0	0.171907	0	0	0	0	0	0	0	0	0.156552	0.167918	0.0654873	0	0	0	0	0	0
C4.176	0.0607761	0.0438287	0	0.0361553	0.03502	0.151588	0.210697	0.198859	0.100376	0.135954	0.130658	0	0	0	0.0892203	0.0607814	0.0976969	0.11122	0.0863881	0.114973
C4.181	0.0201417	0.0252746	0.0267764	0.0418919	0.0399377	0	0	0	0	0	0	0	0	0	0	0	0	0	0	0
C4.182	0	0	0.0824081	0	0	0	0	0	0	0	0	0.136258	0.134172	0.141064	0	0	0	0	0	0
C4.183	0.144607	0.186165	0.0532361	0.226865	0.225303	0.105827	0.123544	0.134766	0.129884	0.135775	0.137085	0.0199956	0.0246243	0.0270844	0.116705	0.0525736	0.11963	0.114918	0.132388	0.131764
C4.194	0	0	0.13366	0	0	0	0	0	0	0	0	0.138098	0.15005	0.0981972	0	0	0	0	0	0
C4.195	0.0210043	0.0218166	0.00236918	0.0236039	0.0236742	0	0	0	0	0	0	0	0	0	0	0	0	0	0	0
C4.196	0.0482475	0.0511161	0.349523	0.0600431	0.0537331	0.0150832	0	0.0129168	0.0166226	0.0145067	0.0162495	0.273654	0.303986	0.204666	0.0169014	0.0141277	0.0234599	0.0195609	0.0171518	0.0196642
C4.197	0.0784393	0.0650986	0.0201159	0.0526713	0.0523832	0.109043	0.117005	0.128318	0.0954687	0.117059	0.109519	0.0543325	0.0502952	0.0547151	0.0947074	0.0986877	0.101586	0.0960624	0.0924627	0.10734
C4.2	0.0501274	0.0540522	0.0243146	0.0577252	0.0572668	0	0	0	0	0	0	0.0248512	0.029092	0.0205672	0	0	0	0	0	0
C4.200	0.0235684	0.0230122	0.152154	0.0208627	0.0208482	0.05097	0.0526201	0.054068	0.0486226	0.0569203	0.054724	0.397234	0.369363	0.349284	0.0455199	0.0395117	0.0566221	0.0418946	0.0474744	0.0500898
C4.201	0	0	0.1187	0	0	0	0	0	0	0	0	0.304526	0.292017	0.15981	0	0	0	0	0	0
C4.202	0	0	0.178296	0	0	0	0	0	0	0	0	0.0936043	0.0827504	0.0798283	0	0	0	0	0	0
C4.210	0	0	0.278585	0	0	0	0	0	0	0	0	0	0	0	0	0	0	0	0	0
C4.211	0.024125	0.0237106	0.0179173	0.0272746	0.0262496	0	0	0	0	0	0	0.0184384	0.0187167	0	0	0	0	0	0	0
C4.26	0.0520581	0.0437797	0	0.0379149	0.0449124	0	0	0	0	0	0	0	0	0	0.0160072	0	0	0.0154462	0	0
C4.27	0.0550918	0.0552596	0.00831433	0.0597586	0.0628883	0	0	0	0.0250562	0.0210393	0.0234623	0	0	0	0.0254959	0	0	0.0240481	0.0234004	0
C4.29	0.0206324	0.0221138	0	0.0216471	0.0230547	0	0	0	0	0	0	0	0	0	0	0	0	0	0	0
C4.31	0.0572181	0.0492205	0.0221308	0.0387899	0.0408676	0.0279266	0.0259433	0.0244718	0.0330507	0.029893	0.0322595	0.0442377	0.0394475	0.0355534	0.0362525	0.0323204	0.0369379	0.0306174	0.0348277	0.0349793
C4.42	1.06122	0.955511	0.0262298	0.753858	0.791564	1.42711	1.45251	1.56333	1.31602	1.46782	1.46633	0.0865008	0.0758199	0.0934623	1.29882	1.29852	1.56236	1.13977	1.41316	1.48256
C4.44	0.270447	0.356306	0.0222851	0.509582	0.483912	0.365657	0.321916	0.349251	0.444589	0.335768	0.347039	0.0196379	0.0286682	0.0457241	0.38059	0.170491	0.323837	0.439782	0.331525	0.332876
C4.45	0.0280429	0.0345703	0.00318169	0.0315466	0.0278376	0	0	0	0	0	0	0	0	0	0	0	0	0	0	0
C4.46	0	0	0.197454	0	0	0	0	0	0	0	0	0.18071	0.17678	0.246811	0	0	0	0	0	0
C4.47	0.102399	0.0920441	0.00548776	0.0781377	0.0844579	0.0592243	0.0682709	0.0687948	0.0652319	0.0768769	0.0686725	0	0	0	0.0510266	0.043119	0.0625581	0.052406	0.046858	0.0604316
C4.48	0.0440689	0.0270709	0.00214163	0.0275608	0.0280353	0	0	0.0135638	0.0171494	0.0146974	0.0151558	0	0	0	0.0146742	0	0	0.0174732	0.0144005	0
C4.49	0.0240282	0.0287856	0.00520297	0.0357088	0.0337262	0	0	0	0	0	0	0	0	0	0	0	0	0	0	0
C4.52	0	0	0.0834666	0	0	0	0	0	0	0	0	0.182122	0.193931	0.245389	0	0	0	0	0	0
C4.54	0.261915	0.333119	0.016431	0.288267	0.257829	0.481425	0.377768	0.235561	0.380271	0.146824	0.217915	0.0328143	0.0198846	0.0368054	0.29438	0.162729	0.555944	0.235062	0.311084	0.202994
C4.55	0.0840671	0.0620431	0	0.0422457	0.0513583	0.157772	0.155196	0.158908	0.170395	0.204317	0.189572	0	0	0	0.191669	0.291784	0.240155	0.181635	0.192386	0.207665
C4.58	0.00807511	0.00885746	0	0.0186876	0.0103737	0.0116629	0.0130926	0	0	0	0	0	0	0	0	0	0	0	0	0
C4.6	0	0.00335424	0.18438	0	0	0	0	0	0	0	0	0.467974	0.411204	0.402243	0	0	0	0	0	0
C4.62	0.0335133	0.0295097	0	0.0220119	0.0235974	0.0986053	0.0858361	0.0884683	0.0832653	0.0856948	0.0909532	0	0	0	0.0922012	0.0766808	0.0932252	0.0848287	0.0933006	0.0947994
C4.64	0.066786	0.0738916	0.00822822	0.0664676	0.0606833	0	0	0	0	0	0	0	0	0	0	0	0	0	0	0
C4.65	0.0338297	0.0289463	0	0.0290378	0.0334141	0	0	0	0	0	0	0	0	0	0	0	0	0	0	0
C4.67	0.0997417	0.0765276	0	0.0716542	0.0842325	0.0622637	0.0620327	0.0631247	0.0692331	0.0668554	0.0688416	0	0	0	0.0613243	0	0.0573361	0.0600127	0.0593995	0.0628636
C4.68	0.0300058	0.0298134	0.00444072	0.0305292	0.0308764	0	0	0	0	0	0	0	0	0	0	0	0	0	0	0
C4.7	0.0611643	0.0481798	0	0.0374553	0.0425051	0.139436	0.131954	0.148311	0.108788	0.158642	0.191606	0	0	0	0.123437	0	0.0721759	0.135206	0.188445	0.166418
C4.71	0.0881649	0.0576173	0.00414755	0.0537776	0.0495513	0.199684	0.18895	0.192491	0.166327	0.200847	0.163333	0	0.00995254	0	0.20465	0.0806407	0.201841	0.235175	0.163779	0.174724
C4.72	0.29709	0.224136	0.00482378	0.178773	0.208999	0.127194	0.117561	0.117576	0.125903	0.121352	0.12534	0	0.00903771	0	0.134535	0.0838412	0.139831	0.117159	0.118902	0.114396
C4.73	0.323241	0.260376	0.00668715	0.220525	0.210796	0.686361	1.07561	0.799467	0.742182	0.899692	0.802074	0.019666	0.0196763	0.0209692	0.811735	0.530868	0.933042	0.727588	0.819808	0.9631
C4.75	0.255217	0.279374	0.0599104	0.325631	0.340186	0.095354	0.0813147	0.0812699	0.114619	0.0889676	0.0966427	0.0482445	0.0503837	0.0335854	0.110804	0.0601893	0.100797	0.108704	0.0871399	0.0874781
C4.76	0.03276	0.0405937	0.0162264	0.0397031	0.033011	0.0151301	0	0.014143	0.0159277	0.0163034	0.0176494	0	0	0	0.0143328	0	0.0225611	0.0126461	0.0140797	0
C4.77	0.0418976	0.0408849	0	0.0499325	0.0526872	0.0479764	0.0445224	0.0366054	0.0635232	0.0343575	0.0417883	0	0	0	0.0492802	0	0.074898	0.048907	0.0504212	0.0343708
C4.79	0.0721216	0.0850986	0.0187213	0.0902374	0.082531	0.0227018	0.0239249	0.0228186	0.0276124	0.0252713	0.0253816	0	0.0103192	0	0.0276328	0	0.0320356	0.0266789	0.0299744	0.0274283
C4.8	0.0242913	0.0248548	0.0147181	0.028627	0.0278662	0	0	0	0	0	0	0	0	0	0	0	0	0	0	0
C4.85	0.306491	0.334722	0.0267932	0.341792	0.364716	0.216698	0.225991	0.235664	0.222415	0.224693	0.232122	0.0336763	0.0374263	0.0281093	0.215751	0.0859213	0.198211	0.19266	0.208954	0.223876
C4.87	0.00260651	0.00266114	0.0929576	0.00231412	0.00229146	0	0	0	0	0	0	0.0641669	0.0637141	0.0531177	0	0	0	0	0	0
C4.88	0.0133812	0.0125131	0.00233941	0.010644	0.0113681	0	0	0	0	0	0	0	0.00652744	0	0	0	0	0	0	0
C4.91	0.0703079	0.0736916	0.00292742	0.0667723	0.0581991	0	0	0	0	0	0	0	0	0	0	0	0	0.0400678	0	0
C4.92	0.219585	0.209071	0.0162408	0.241169	0.246122	0.152697	0.150944	0.136628	0.187402	0.135559	0.155558	0.0134309	0.013662	0	0.168216	0.0590772	0.155644	0.163901	0.154766	0.132073
C4.94	0.0215982	0.0264888	0.0052301	0.0280373	0.0275379	0	0	0	0	0	0	0	0	0	0	0	0	0	0	0
C4.95	0.0328437	0.029626	0	0.0329512	0.0373656	0.0150138	0.0174904	0.0165208	0.0193867	0.0163615	0.0169962	0	0	0	0.0166664	0	0	0.0160943	0.0160328	0
C4.97	0	0	0.0780539	0	0	0	0	0	0	0	0	0.194061	0.161558	0.130628	0	0	0	0	0	0
opera.106	0	0	0.134456	0	0	0	0	0	0	0	0	0.254606	0.272041	0.242504	0	0	0	0	0	0
opera.118	0.067064	0.0857015	1.13384	0.154123	0.108048	0	0	0	0.0216773	0.0197303	0.0226123	0.284698	0.314821	0.185023	0.0213912	0	0.0343371	0.0227818	0.025944	0
opera.44	0	0	0.168755	0	0	0	0	0	0	0	0	0.127491	0.138753	0.163808	0	0	0	0	0	0
opera.48	0.007663	0.00947215	0.227705	0.0167625	0.012269	0	0	0	0	0	0	0.088209	0.0937566	0.0413144	0	0	0	0	0	0

## Sheet: S4 Information of vOTUs
Table S4 The detailed information of vOTUs predicted from different assemblies
Assembly method	No. vOTUs	Avg_len (bp)	N50 (bp)	Max_len (bp)	Read mapping ratio of metavirome (%)
					A	B	TB-c	C	D
SR-assembly	12314	16371	25047	938383	49.55	50.19	43.39	49.77	50.86
OPERA-MS	13689	26309	40646	1414961	84.6	85.28	56.24	86.17	85.2
Flye	10840	33255	44223	1407401	86.77	87.45	51.71	88.3	87.55
Composite	18645	28038	42298	1414961	90.39	91.22	62.03	92.07	91.19

## Sheet: S5 CheckV result
Table S5 CheckV result of the recontructed vOTUs
Phage contig	contig_length	provirus	proviral_length	gene_count	viral_genes	host_genes	checkv_quality	miuvig_quality	completeness	completeness_method	contamination	kmer_freq	warnings
STL-phage-1	29491	No	NA	53	1	0	Low-quality	Genome-fragment	5.36	HMM-based (lower-bound)	0	1
STL-phage-2	12103	No	NA	25	4	0	Low-quality	Genome-fragment	24.85	AAI-based (high-confidence)	0	1
STL-phage-3	10936	No	NA	23	5	0	Low-quality	Genome-fragment	14.76	HMM-based (lower-bound)	0	1
STL-phage-4	56979	No	NA	68	13	0	Medium-quality	Genome-fragment	84.62	AAI-based (high-confidence)	0	1
STL-phage-5	59437	No	NA	69	12	0	High-quality	High-quality	93.21	AAI-based (high-confidence)	0	1
STL-phage-6	19657	No	NA	39	3	0	Low-quality	Genome-fragment	24.66	HMM-based (lower-bound)	0	1.02
STL-phage-7	61147	No	NA	97	23	0	Medium-quality	Genome-fragment	73.72	HMM-based (lower-bound)	0	1.01	low-confidence DTR
STL-phage-8	64034	No	NA	93	23	0	Medium-quality	Genome-fragment	75.06	HMM-based (lower-bound)	0	1.01
STL-phage-9	46386	No	NA	100	32	0	Low-quality	Genome-fragment	41.23	HMM-based (lower-bound)	0	1
STL-phage-10	38671	No	NA	59	5	1	Low-quality	Genome-fragment	38.57	HMM-based (lower-bound)	0	1
STL-phage-11	16946	No	NA	20	0	0	Not-determined	Genome-fragment	NA	NA	0	1.97	no viral genes detected; high kmer_freq may indicate large duplication
STL-phage-12	81532	No	NA	111	46	0	High-quality	High-quality	100	AAI-based (medium-confidence)	0	1.13	contig >1.5x longer than expected genome length
STL-phage-13	17030	No	NA	27	12	0	Low-quality	Genome-fragment	38.58	AAI-based (medium-confidence)	0	1.01
STL-phage-14	40523	No	NA	67	37	0	High-quality	High-quality	90.47	AAI-based (high-confidence)	0	1
STL-phage-15	41727	No	NA	62	34	0	High-quality	High-quality	91.78	AAI-based (high-confidence)	0	1
STL-phage-16	6477	No	NA	16	2	0	Low-quality	Genome-fragment	7.87	HMM-based (lower-bound)	0	1
STL-phage-17	80184	No	NA	140	9	1	Medium-quality	Genome-fragment	83.32	HMM-based (lower-bound)	0	1.02
STL-phage-18	6357	No	NA	11	1	0	Low-quality	Genome-fragment	6.25	HMM-based (lower-bound)	0	1
STL-phage-19	6374	No	NA	13	0	0	Not-determined	Genome-fragment	NA	NA	0	1	no viral genes detected
STL-phage-20	46410	No	NA	69	5	0	High-quality	High-quality	93.96	AAI-based (medium-confidence)	0	1
STL-phage-21	87431	No	NA	110	24	1	High-quality	High-quality	100	AAI-based (medium-confidence)	0	1.2
STL-phage-22	31947	No	NA	58	1	1	Low-quality	Genome-fragment	20.67	HMM-based (lower-bound)	0	1
STL-phage-23	21530	No	NA	51	1	1	Low-quality	Genome-fragment	15.17	HMM-based (lower-bound)	0	1
STL-phage-24	40899	No	NA	57	19	0	High-quality	High-quality	93.79	AAI-based (medium-confidence)	0	1
STL-phage-25	43112	No	NA	68	19	0	High-quality	High-quality	99.36	AAI-based (medium-confidence)	0	1
STL-phage-26	43334	No	NA	52	9	0	Medium-quality	Genome-fragment	53.39	HMM-based (lower-bound)	0	1
STL-phage-27	43535	No	NA	34	0	0	Not-determined	Genome-fragment	NA	NA	0	1	no viral genes detected
STL-phage-28	21845	No	NA	26	4	0	Low-quality	Genome-fragment	29.99	HMM-based (lower-bound)	0	1
STL-phage-29	6620	No	NA	11	1	0	Low-quality	Genome-fragment	4.69	HMM-based (lower-bound)	0	1
STL-phage-30	9408	No	NA	15	2	0	Low-quality	Genome-fragment	4.99	HMM-based (lower-bound)	0	1.04
STL-phage-31	5820	No	NA	9	1	0	Low-quality	Genome-fragment	2.94	HMM-based (lower-bound)	0	1
STL-phage-32	8782	No	NA	14	1	0	Low-quality	Genome-fragment	4.9	HMM-based (lower-bound)	0	1.07
STL-phage-33	36259	No	NA	56	8	1	Medium-quality	Genome-fragment	61.12	HMM-based (lower-bound)	0	1
STL-phage-34	34973	No	NA	52	4	1	Low-quality	Genome-fragment	49.6	HMM-based (lower-bound)	0	1
STL-phage-35	12029	No	NA	15	3	0	Low-quality	Genome-fragment	29.4	AAI-based (medium-confidence)	0	1
STL-phage-36	18007	No	NA	23	1	0	Low-quality	Genome-fragment	9.59	HMM-based (lower-bound)	0	1
STL-phage-37	7292	No	NA	7	2	0	Low-quality	Genome-fragment	4.38	HMM-based (lower-bound)	0	1
STL-phage-38	23773	No	NA	39	7	0	Low-quality	Genome-fragment	34.67	HMM-based (lower-bound)	0	1
STL-phage-39	35825	No	NA	53	14	1	Medium-quality	Genome-fragment	84.5	AAI-based (medium-confidence)	0	1.02
STL-phage-40	8398	No	NA	14	3	0	Low-quality	Genome-fragment	22.83	AAI-based (medium-confidence)	0	1.01
STL-phage-41	27493	No	NA	53	3	0	Low-quality	Genome-fragment	32	HMM-based (lower-bound)	0	1
STL-phage-42	38191	No	NA	55	10	1	High-quality	High-quality	90.94	AAI-based (high-confidence)	0	1.01
STL-phage-43	26921	No	NA	55	8	0	Low-quality	Genome-fragment	49.36	HMM-based (lower-bound)	0	1
STL-phage-44	35867	No	NA	53	10	1	Medium-quality	Genome-fragment	51.07	HMM-based (lower-bound)	0	1
STL-phage-45	31268	No	NA	48	2	1	Low-quality	Genome-fragment	35.89	HMM-based (lower-bound)	0	1
STL-phage-46	42748	No	NA	74	7	0	Medium-quality	Genome-fragment	52.81	HMM-based (lower-bound)	0	1
STL-phage-47	40711	No	NA	71	11	0	High-quality	High-quality	100	AAI-based (high-confidence)	0	1
STL-phage-48	35530	No	NA	58	6	0	Low-quality	Genome-fragment	40.15	HMM-based (lower-bound)	0	1
STL-phage-49	6801	No	NA	13	2	0	Low-quality	Genome-fragment	9.55	HMM-based (lower-bound)	0	1
STL-phage-50	33382	No	NA	41	1	0	Low-quality	Genome-fragment	30.5	HMM-based (lower-bound)	0	1
STL-phage-51	29491	No	NA	52	5	0	Low-quality	Genome-fragment	45.52	HMM-based (lower-bound)	0	1.01
STL-phage-52	14132	No	NA	24	3	0	Low-quality	Genome-fragment	32.55	AAI-based (medium-confidence)	0	1
STL-phage-53	15197	No	NA	29	3	0	Low-quality	Genome-fragment	26.93	HMM-based (lower-bound)	0	1
STL-phage-54	5258	No	NA	6	1	0	Low-quality	Genome-fragment	8.77	AAI-based (high-confidence)	0	1
STL-phage-55	6078	No	NA	14	1	0	Low-quality	Genome-fragment	4.23	HMM-based (lower-bound)	0	1.01
STL-phage-56	55734	No	NA	69	5	1	Medium-quality	Genome-fragment	64.94	AAI-based (medium-confidence)	0	1
STL-phage-57	9618	No	NA	10	0	0	Not-determined	Genome-fragment	NA	NA	0	1	no viral genes detected
STL-phage-58	18709	No	NA	40	4	0	Low-quality	Genome-fragment	26.26	HMM-based (lower-bound)	0	1
STL-phage-59	16510	No	NA	36	1	1	Low-quality	Genome-fragment	10.54	HMM-based (lower-bound)	0	1.05
STL-phage-60	29890	No	NA	47	4	0	Low-quality	Genome-fragment	37.57	HMM-based (lower-bound)	0	1
STL-phage-61	57983	No	NA	84	1	31	Medium-quality	Genome-fragment	53.56	HMM-based (lower-bound)	0	1
STL-phage-62	31190	No	NA	57	12	3	Low-quality	Genome-fragment	46.05	HMM-based (lower-bound)	0	1
STL-phage-63	32420	No	NA	63	14	1	Low-quality	Genome-fragment	46.71	HMM-based (lower-bound)	0	1
STL-phage-64	16590	No	NA	31	3	1	Low-quality	Genome-fragment	25.41	HMM-based (lower-bound)	0	1.01
STL-phage-65	37362	No	NA	52	3	2	Medium-quality	Genome-fragment	84.25	AAI-based (high-confidence)	0	1.01
STL-phage-66	56240	No	NA	119	3	3	Low-quality	Genome-fragment	26.32	HMM-based (lower-bound)	0	1.02
STL-phage-67	44013	No	NA	67	6	0	Low-quality	Genome-fragment	36.26	HMM-based (lower-bound)	0	1
STL-phage-68	43132	No	NA	68	8	0	Low-quality	Genome-fragment	31.17	HMM-based (lower-bound)	0	1
STL-phage-69	45329	No	NA	70	18	2	Medium-quality	Genome-fragment	57.78	HMM-based (lower-bound)	0	1
STL-phage-70	115946	No	NA	151	18	4	Medium-quality	Genome-fragment	74.62	HMM-based (lower-bound)	0	1
STL-phage-71	12683	No	NA	30	0	0	Not-determined	Genome-fragment	NA	NA	0	1	no viral genes detected
STL-phage-72	22269	No	NA	25	5	0	Low-quality	Genome-fragment	29.03	HMM-based (lower-bound)	0	1
STL-phage-73	9869	No	NA	12	2	0	Low-quality	Genome-fragment	25.83	AAI-based (medium-confidence)	0	1
STL-phage-74	9450	No	NA	10	0	0	Low-quality	Genome-fragment	23.68	AAI-based (medium-confidence)	0	1	no viral genes detected
STL-phage-75	6797	No	NA	6	1	0	Low-quality	Genome-fragment	17.75	AAI-based (medium-confidence)	0	1
STL-phage-76	27658	No	NA	39	5	0	Medium-quality	Genome-fragment	56.36	AAI-based (medium-confidence)	0	1
STL-phage-77	33291	No	NA	52	4	0	Low-quality	Genome-fragment	26.14	HMM-based (lower-bound)	0	1
STL-phage-78	18678	No	NA	47	7	0	Low-quality	Genome-fragment	13.77	HMM-based (lower-bound)	0	1
STL-phage-79	21496	No	NA	56	7	0	Low-quality	Genome-fragment	18.94	HMM-based (lower-bound)	0	1
STL-phage-80	16110	No	NA	40	3	0	Low-quality	Genome-fragment	9.83	HMM-based (lower-bound)	0	1
STL-phage-81	14323	No	NA	29	6	0	Low-quality	Genome-fragment	11.4	HMM-based (lower-bound)	0	1
STL-phage-82	47932	No	NA	73	25	0	Medium-quality	Genome-fragment	58.42	AAI-based (high-confidence)	0	1
STL-phage-83	14570	No	NA	21	5	0	Low-quality	Genome-fragment	16.1	HMM-based (lower-bound)	0	1
STL-phage-84	42370	No	NA	56	9	0	Medium-quality	Genome-fragment	56.63	HMM-based (lower-bound)	0	1
STL-phage-85	79739	No	NA	125	10	0	Medium-quality	Genome-fragment	73.02	HMM-based (lower-bound)	0	1.01	low-confidence ITR
STL-phage-86	82338	No	NA	124	14	2	Medium-quality	Genome-fragment	83.35	HMM-based (lower-bound)	0	1
STL-phage-87	5144	No	NA	8	3	0	Low-quality	Genome-fragment	6.47	HMM-based (lower-bound)	0	1
STL-phage-88	19084	No	NA	32	11	0	Low-quality	Genome-fragment	24.41	HMM-based (lower-bound)	0	1
STL-phage-89	12313	No	NA	17	7	0	Low-quality	Genome-fragment	26.24	AAI-based (medium-confidence)	0	1
STL-phage-90	11273	No	NA	17	5	0	Low-quality	Genome-fragment	13.25	HMM-based (lower-bound)	0	1.01
STL-phage-91	5983	No	NA	11	1	0	Low-quality	Genome-fragment	3.77	HMM-based (lower-bound)	0	1
STL-phage-92	66076	No	NA	112	31	0	Medium-quality	Genome-fragment	88.64	HMM-based (lower-bound)	0	1.03
STL-phage-93	87158	No	NA	148	10	1	Medium-quality	Genome-fragment	77.14	HMM-based (lower-bound)	0	1.06
STL-phage-94	33084	No	NA	48	20	0	Medium-quality	Genome-fragment	83.59	AAI-based (medium-confidence)	0	1.01
STL-phage-95	22795	No	NA	48	2	0	Low-quality	Genome-fragment	22.22	HMM-based (lower-bound)	0	1
STL-phage-96	46403	No	NA	72	7	1	High-quality	High-quality	100	AAI-based (medium-confidence)	0	1
STL-phage-97	75170	No	NA	102	22	0	High-quality	High-quality	100	AAI-based (medium-confidence)	0	1.12
STL-phage-98	11212	No	NA	12	2	0	Low-quality	Genome-fragment	17.82	AAI-based (medium-confidence)	0	1
STL-phage-99	11603	No	NA	13	4	0	Low-quality	Genome-fragment	18.56	AAI-based (medium-confidence)	0	1
STL-phage-100	11985	No	NA	14	4	0	Low-quality	Genome-fragment	19.3	AAI-based (medium-confidence)	0	1
STL-phage-101	21310	No	NA	29	6	0	Low-quality	Genome-fragment	29.44	AAI-based (medium-confidence)	0	1
STL-phage-102	14475	No	NA	31	3	0	Low-quality	Genome-fragment	12.82	HMM-based (lower-bound)	0	1
STL-phage-103	46815	No	NA	61	2	0	Low-quality	Genome-fragment	32.23	HMM-based (lower-bound)	0	1.02
STL-phage-104	38769	No	NA	60	18	0	High-quality	High-quality	100	AAI-based (high-confidence)	0	1
STL-phage-105	5452	No	NA	17	1	0	Low-quality	Genome-fragment	3.5	HMM-based (lower-bound)	0	1
STL-phage-106	6787	No	NA	19	1	0	Low-quality	Genome-fragment	4.36	HMM-based (lower-bound)	0	1.01
STL-phage-107	9686	No	NA	17	5	0	Low-quality	Genome-fragment	11.34	AAI-based (medium-confidence)	0	1
STL-phage-108	6832	No	NA	12	3	0	Low-quality	Genome-fragment	16.48	AAI-based (high-confidence)	0	1
STL-phage-109	6185	No	NA	8	3	0	Low-quality	Genome-fragment	14.93	AAI-based (high-confidence)	0	1
STL-phage-110	95754	No	NA	97	1	0	Low-quality	Genome-fragment	37.96	HMM-based (lower-bound)	0	1
STL-phage-111	48032	No	NA	77	17	0	Medium-quality	Genome-fragment	75.81	AAI-based (medium-confidence)	0	1
STL-phage-112	17516	No	NA	40	6	0	Low-quality	Genome-fragment	27.49	HMM-based (lower-bound)	0	1
STL-phage-113	41889	No	NA	59	7	2	Medium-quality	Genome-fragment	75.72	AAI-based (medium-confidence)	0	1.02
STL-phage-114	28874	No	NA	47	14	0	Low-quality	Genome-fragment	35.2	HMM-based (lower-bound)	0	1
STL-phage-115	14504	No	NA	31	10	0	Low-quality	Genome-fragment	13.63	HMM-based (lower-bound)	0	1
STL-phage-116	9328	No	NA	16	3	0	Low-quality	Genome-fragment	18.03	AAI-based (medium-confidence)	0	1
STL-phage-117	17033	No	NA	42	4	0	Low-quality	Genome-fragment	18.84	AAI-based (medium-confidence)	0	1
STL-phage-118	6180	No	NA	9	5	0	Low-quality	Genome-fragment	9.5	AAI-based (medium-confidence)	0	1
STL-phage-119	6158	No	NA	9	3	0	Low-quality	Genome-fragment	8.47	HMM-based (lower-bound)	0	1
STL-phage-120	8965	No	NA	25	2	0	Low-quality	Genome-fragment	5.17	HMM-based (lower-bound)	0	1.02
STL-phage-121	18758	No	NA	33	7	0	Low-quality	Genome-fragment	35.08	AAI-based (medium-confidence)	0	1
STL-phage-122	10751	No	NA	20	2	0	Low-quality	Genome-fragment	4.84	HMM-based (lower-bound)	0	1
STL-phage-123	22467	No	NA	29	1	0	Low-quality	Genome-fragment	32.9	HMM-based (lower-bound)	0	1
STL-phage-124	38969	No	NA	65	7	0	Medium-quality	Genome-fragment	52.43	HMM-based (lower-bound)	0	1
STL-phage-125	55239	No	NA	79	8	0	Medium-quality	Genome-fragment	64.4	HMM-based (lower-bound)	0	1
STL-phage-126	35290	No	NA	54	1	0	Medium-quality	Genome-fragment	51.05	AAI-based (high-confidence)	0	1
STL-phage-127	38408	No	NA	60	2	0	Medium-quality	Genome-fragment	68.16	AAI-based (high-confidence)	0	1
STL-phage-128	41581	No	NA	65	5	0	Medium-quality	Genome-fragment	55.78	AAI-based (medium-confidence)	0	1.16
STL-phage-129	36837	No	NA	68	3	0	Low-quality	Genome-fragment	34.33	HMM-based (lower-bound)	0	1
STL-phage-130	20836	No	NA	37	2	1	Low-quality	Genome-fragment	39.49	AAI-based (medium-confidence)	0	1.01
STL-phage-131	12103	No	NA	16	1	0	Low-quality	Genome-fragment	14.8	HMM-based (lower-bound)	0	1
STL-phage-132	36080	No	NA	62	7	2	Medium-quality	Genome-fragment	52.19	AAI-based (high-confidence)	0	1
STL-phage-133	17100	No	NA	30	4	1	Low-quality	Genome-fragment	18.78	HMM-based (lower-bound)	0	1
STL-phage-134	25047	No	NA	45	5	1	Low-quality	Genome-fragment	42.75	AAI-based (medium-confidence)	0	1
STL-phage-135	17575	No	NA	29	4	0	Low-quality	Genome-fragment	17.24	HMM-based (lower-bound)	0	1
STL-phage-136	21169	No	NA	45	2	0	Low-quality	Genome-fragment	38.49	AAI-based (medium-confidence)	0	1
STL-phage-137	8706	No	NA	16	1	0	Low-quality	Genome-fragment	19.52	HMM-based (lower-bound)	0	1
STL-phage-138	35032	No	NA	59	8	0	Medium-quality	Genome-fragment	84.3	AAI-based (high-confidence)	0	1
STL-phage-139	20903	No	NA	42	3	0	Low-quality	Genome-fragment	21.72	HMM-based (lower-bound)	0	1
STL-phage-140	50428	No	NA	67	9	0	Medium-quality	Genome-fragment	65.36	HMM-based (lower-bound)	0	1
STL-phage-141	7421	No	NA	12	1	0	Low-quality	Genome-fragment	6.55	HMM-based (lower-bound)	0	1
STL-phage-142	32489	No	NA	57	14	0	Low-quality	Genome-fragment	41.89	HMM-based (lower-bound)	0	1.01
STL-phage-143	16018	No	NA	19	14	0	Low-quality	Genome-fragment	37.3	AAI-based (medium-confidence)	0	1
STL-phage-144	10496	No	NA	21	2	0	Low-quality	Genome-fragment	7.04	HMM-based (lower-bound)	0	1
STL-phage-145	6741	No	NA	10	4	0	Low-quality	Genome-fragment	10.74	HMM-based (lower-bound)	0	1
STL-phage-146	54040	Yes	49122	70	10	3	Medium-quality	Genome-fragment	74.37	HMM-based (lower-bound)	9.1	1
STL-phage-147	10805	No	NA	14	0	0	Not-determined	Genome-fragment	NA	NA	0	1	no viral genes detected
STL-phage-148	43879	No	NA	82	9	1	Low-quality	Genome-fragment	49.12	HMM-based (lower-bound)	0	1
STL-phage-149	395376	No	NA	464	6	5	High-quality	High-quality	100	HMM-based (lower-bound)	0	1.02
STL-phage-150	13574	No	NA	22	2	0	Low-quality	Genome-fragment	10.74	HMM-based (lower-bound)	0	1
STL-phage-151	59613	No	NA	85	19	0	Medium-quality	Genome-fragment	69.75	HMM-based (lower-bound)	0	1.01
STL-phage-152	6802	No	NA	12	1	0	Low-quality	Genome-fragment	3.34	HMM-based (lower-bound)	0	1
STL-phage-153	10361	No	NA	16	0	0	Not-determined	Genome-fragment	NA	NA	0	1	no viral genes detected
STL-phage-154	74661	No	NA	126	30	0	Medium-quality	Genome-fragment	83.21	HMM-based (lower-bound)	0	1.18
STL-phage-155	9286	No	NA	13	0	0	Not-determined	Genome-fragment	NA	NA	0	1.07	no viral genes detected; low-confidence DTR
STL-phage-156	8288	No	NA	15	3	0	Low-quality	Genome-fragment	15.55	AAI-based (medium-confidence)	0	1
STL-phage-157	61194	No	NA	117	11	1	Low-quality	Genome-fragment	48.29	HMM-based (lower-bound)	0	1
STL-phage-158	23810	No	NA	30	8	0	Medium-quality	Genome-fragment	61.07	AAI-based (medium-confidence)	0	1.02
STL-phage-159	24037	No	NA	29	8	0	Low-quality	Genome-fragment	40.36	AAI-based (high-confidence)	0	1
STL-phage-160	39987	No	NA	58	4	0	High-quality	High-quality	100	AAI-based (medium-confidence)	0	1.01
STL-phage-161	5685	No	NA	9	0	0	Not-determined	Genome-fragment	NA	NA	0	1	no viral genes detected
STL-phage-162	14227	No	NA	24	5	0	Low-quality	Genome-fragment	21.83	HMM-based (lower-bound)	0	1
STL-phage-163	12182	No	NA	26	4	0	Low-quality	Genome-fragment	10.62	HMM-based (lower-bound)	0	1
STL-phage-164	47069	No	NA	70	9	0	Low-quality	Genome-fragment	41.05	HMM-based (lower-bound)	0	1
STL-phage-165	30510	No	NA	50	7	0	Low-quality	Genome-fragment	24.33	HMM-based (lower-bound)	0	1.01
STL-phage-166	65757	No	NA	94	18	0	Medium-quality	Genome-fragment	82.02	HMM-based (lower-bound)	0	1.01
STL-phage-167	35068	No	NA	50	12	2	Medium-quality	Genome-fragment	52.81	HMM-based (lower-bound)	0	1
STL-phage-168	15636	No	NA	32	5	0	Low-quality	Genome-fragment	21.54	HMM-based (lower-bound)	0	1
STL-phage-169	7251	No	NA	14	2	0	Low-quality	Genome-fragment	8.34	HMM-based (lower-bound)	0	1
STL-phage-170	22034	No	NA	34	4	0	Low-quality	Genome-fragment	13.45	HMM-based (lower-bound)	0	1
STL-phage-171	36416	No	NA	59	6	0	High-quality	High-quality	98.1	AAI-based (medium-confidence)	0	1
STL-phage-172	71896	No	NA	63	9	0	High-quality	High-quality	100	AAI-based (high-confidence)	0	1	contig >1.5x longer than expected genome length
STL-phage-173	41517	No	NA	52	5	1	Medium-quality	Genome-fragment	55.76	HMM-based (lower-bound)	0	1
STL-phage-174	5608	No	NA	3	0	0	Low-quality	Genome-fragment	11.5	AAI-based (medium-confidence)	0	1	no viral genes detected
STL-phage-175	11059	No	NA	31	1	0	Low-quality	Genome-fragment	25.12	AAI-based (high-confidence)	0	1
STL-phage-176	80529	No	NA	163	15	1	Medium-quality	Genome-fragment	72.1	HMM-based (lower-bound)	0	1.12
STL-phage-177	54345	No	NA	91	8	0	High-quality	High-quality	100	AAI-based (medium-confidence)	0	1
STL-phage-178	51723	No	NA	96	13	0	Medium-quality	Genome-fragment	63.42	HMM-based (lower-bound)	0	1
STL-phage-179	5043	No	NA	6	0	0	Not-determined	Genome-fragment	NA	NA	0	1	no viral genes detected
STL-phage-180	46541	No	NA	64	12	0	High-quality	High-quality	100	AAI-based (medium-confidence)	0	1.34
STL-phage-181	62571	No	NA	100	16	0	Medium-quality	Genome-fragment	81.78	HMM-based (lower-bound)	0	1.01
STL-phage-182	13988	No	NA	30	0	0	Not-determined	Genome-fragment	NA	NA	0	1	no viral genes detected
STL-phage-183	6383	No	NA	13	0	0	Not-determined	Genome-fragment	NA	NA	0	1	no viral genes detected
STL-phage-184	13326	No	NA	17	4	0	Low-quality	Genome-fragment	16.75	HMM-based (lower-bound)	0	1
STL-phage-185	9012	No	NA	15	3	0	Low-quality	Genome-fragment	21.9	AAI-based (medium-confidence)	0	1
STL-phage-186	9879	No	NA	17	3	1	Low-quality	Genome-fragment	23.68	AAI-based (medium-confidence)	0	1
STL-phage-187	7714	No	NA	13	2	1	Low-quality	Genome-fragment	11.84	HMM-based (lower-bound)	0	1
STL-phage-188	38407	No	NA	51	8	0	Low-quality	Genome-fragment	47.62	HMM-based (lower-bound)	0	1.01
STL-phage-189	12807	No	NA	31	2	0	Low-quality	Genome-fragment	10.35	HMM-based (lower-bound)	0	1
STL-phage-190	12830	No	NA	29	6	0	Low-quality	Genome-fragment	14.96	HMM-based (lower-bound)	0	1
STL-phage-191	44352	No	NA	71	5	0	High-quality	High-quality	99.18	AAI-based (medium-confidence)	0	1
STL-phage-192	41809	No	NA	69	6	0	Low-quality	Genome-fragment	25.18	HMM-based (lower-bound)	0	1.01
STL-phage-193	18966	No	NA	47	5	0	Low-quality	Genome-fragment	18.99	HMM-based (lower-bound)	0	1
STL-phage-194	78677	No	NA	144	21	0	Medium-quality	Genome-fragment	87.76	HMM-based (lower-bound)	0	1.01
STL-phage-195	15231	No	NA	43	4	0	Low-quality	Genome-fragment	8.96	HMM-based (lower-bound)	0	1
STL-phage-196	9488	No	NA	29	3	0	Low-quality	Genome-fragment	7.74	HMM-based (lower-bound)	0	1
STL-phage-197	6849	No	NA	12	3	0	Low-quality	Genome-fragment	9.59	HMM-based (lower-bound)	0	1
STL-phage-198	14359	No	NA	30	1	0	Low-quality	Genome-fragment	8.31	HMM-based (lower-bound)	0	1
STL-phage-199	42351	No	NA	59	19	0	Medium-quality	Genome-fragment	60.97	HMM-based (lower-bound)	0	1
STL-phage-200	8641	No	NA	16	2	0	Low-quality	Genome-fragment	5.76	HMM-based (lower-bound)	0	1
STL-phage-201	40414	No	NA	55	2	0	High-quality	High-quality	91.33	AAI-based (medium-confidence)	0	1
STL-phage-202	9855	No	NA	26	2	0	Low-quality	Genome-fragment	8.05	HMM-based (lower-bound)	0	1
STL-phage-203	13284	No	NA	26	3	0	Low-quality	Genome-fragment	24.28	AAI-based (medium-confidence)	0	1.01
STL-phage-204	76366	No	NA	121	46	2	High-quality	High-quality	100	AAI-based (medium-confidence)	0	1.73	high kmer_freq may indicate large duplication; contig >1.5x longer than expected genome length
STL-phage-205	6313	No	NA	9	0	1	Not-determined	Genome-fragment	NA	NA	0	1	no viral genes detected
STL-phage-206	6565	No	NA	13	0	0	Low-quality	Genome-fragment	11.42	AAI-based (medium-confidence)	0	1	no viral genes detected
STL-phage-207	29189	No	NA	49	8	1	Medium-quality	Genome-fragment	69.99	AAI-based (high-confidence)	0	1
STL-phage-208	37071	No	NA	61	11	0	High-quality	High-quality	91.5	AAI-based (high-confidence)	0	1
STL-phage-209	12501	No	NA	23	1	0	Low-quality	Genome-fragment	21.68	AAI-based (medium-confidence)	0	1
STL-phage-210	17128	No	NA	40	2	0	Low-quality	Genome-fragment	15.06	HMM-based (lower-bound)	0	1
STL-phage-211	8374	No	NA	13	4	0	Low-quality	Genome-fragment	15.81	AAI-based (medium-confidence)	0	1
STL-phage-212	6998	No	NA	11	2	0	Low-quality	Genome-fragment	13.28	AAI-based (medium-confidence)	0	1
STL-phage-213	33025	No	NA	51	24	0	Medium-quality	Genome-fragment	76.57	AAI-based (medium-confidence)	0	1
STL-phage-214	52531	No	NA	79	33	0	High-quality	High-quality	100	AAI-based (high-confidence)	0	1.04
STL-phage-215	16825	No	NA	30	11	0	Low-quality	Genome-fragment	38.88	AAI-based (high-confidence)	0	1
STL-phage-216	28347	No	NA	45	22	0	Medium-quality	Genome-fragment	62.67	AAI-based (high-confidence)	0	1
STL-phage-217	29768	No	NA	41	25	0	Medium-quality	Genome-fragment	65.81	AAI-based (high-confidence)	0	1
STL-phage-218	31624	No	NA	74	6	1	Low-quality	Genome-fragment	40.45	HMM-based (lower-bound)	0	1
STL-phage-219	5412	No	NA	6	2	0	Low-quality	Genome-fragment	14.26	AAI-based (high-confidence)	0	1
STL-phage-220	32596	No	NA	56	8	0	Low-quality	Genome-fragment	47.57	HMM-based (lower-bound)	0	1
STL-phage-221	25574	No	NA	49	7	1	Low-quality	Genome-fragment	24.06	HMM-based (lower-bound)	0	1.02
STL-phage-222	24540	No	NA	29	2	0	Medium-quality	Genome-fragment	62.17	AAI-based (medium-confidence)	0	1
STL-phage-223	7336	No	NA	20	0	0	Not-determined	Genome-fragment	NA	NA	0	1	no viral genes detected
STL-phage-224	45508	No	NA	89	9	0	Low-quality	Genome-fragment	48.89	HMM-based (lower-bound)	0	1
STL-phage-225	6404	No	NA	10	4	0	Low-quality	Genome-fragment	10.07	HMM-based (lower-bound)	0	1
STL-phage-226	128634	No	NA	213	2	7	Medium-quality	Genome-fragment	86.96	HMM-based (lower-bound)	0	1
STL-phage-227	38173	No	NA	76	4	0	Medium-quality	Genome-fragment	70.17	AAI-based (medium-confidence)	0	1
STL-phage-228	26824	No	NA	24	8	0	Low-quality	Genome-fragment	29.62	AAI-based (medium-confidence)	0	1
STL-phage-229	29274	No	NA	51	6	0	Low-quality	Genome-fragment	29.72	HMM-based (lower-bound)	0	1
STL-phage-230	8991	No	NA	14	1	0	Low-quality	Genome-fragment	2.37	HMM-based (lower-bound)	0	1
STL-phage-231	42984	No	NA	71	10	0	Medium-quality	Genome-fragment	52.21	HMM-based (lower-bound)	0	1
STL-phage-232	21252	No	NA	29	3	0	Low-quality	Genome-fragment	49.49	AAI-based (medium-confidence)	0	1
STL-phage-233	43318	No	NA	78	11	0	High-quality	High-quality	96.58	AAI-based (high-confidence)	0	1
STL-phage-234	12372	No	NA	31	5	2	Low-quality	Genome-fragment	5.36	HMM-based (lower-bound)	0	1
STL-phage-235	20966	No	NA	30	2	0	Low-quality	Genome-fragment	38.72	AAI-based (high-confidence)	0	1.01
STL-phage-236	32202	No	NA	53	15	0	Medium-quality	Genome-fragment	55.46	HMM-based (lower-bound)	0	1.01
STL-phage-237	12297	No	NA	27	4	0	Low-quality	Genome-fragment	10.58	HMM-based (lower-bound)	0	1.01
STL-phage-238	34181	No	NA	54	20	1	Medium-quality	Genome-fragment	61.34	AAI-based (medium-confidence)	0	1.02
STL-phage-239	39421	No	NA	76	2	0	Low-quality	Genome-fragment	42.44	HMM-based (lower-bound)	0	1
STL-phage-240	32320	No	NA	55	1	0	Low-quality	Genome-fragment	29.62	HMM-based (lower-bound)	0	1
STL-phage-241	9101	No	NA	19	2	0	Low-quality	Genome-fragment	11.16	HMM-based (lower-bound)	0	1
STL-phage-242	20738	No	NA	37	2	0	Low-quality	Genome-fragment	23.58	HMM-based (lower-bound)	0	1
STL-phage-243	50839	No	NA	78	6	0	High-quality	High-quality	100	AAI-based (medium-confidence)	0	1.01
STL-phage-244	6188	No	NA	12	2	0	Low-quality	Genome-fragment	7.55	AAI-based (medium-confidence)	0	1
STL-phage-245	54670	No	NA	86	22	0	Medium-quality	Genome-fragment	67.66	HMM-based (lower-bound)	0	1
STL-phage-246	15050	No	NA	26	2	0	Low-quality	Genome-fragment	14.94	HMM-based (lower-bound)	0	1
STL-phage-247	9450	No	NA	11	2	0	Low-quality	Genome-fragment	11.91	HMM-based (lower-bound)	0	1
STL-phage-248	41354	No	NA	61	4	1	Low-quality	Genome-fragment	14.25	HMM-based (lower-bound)	0	1.01
STL-phage-249	15899	No	NA	29	2	0	Low-quality	Genome-fragment	31.75	AAI-based (medium-confidence)	0	1
STL-phage-250	34910	No	NA	48	1	1	Low-quality	Genome-fragment	21.12	HMM-based (lower-bound)	0	1
STL-phage-251	6023	No	NA	10	2	0	Low-quality	Genome-fragment	8.18	HMM-based (lower-bound)	0	1
STL-phage-252	38774	No	NA	63	7	0	Medium-quality	Genome-fragment	56.03	HMM-based (lower-bound)	0	1
STL-phage-253	10192	No	NA	19	3	1	Low-quality	Genome-fragment	4.2	HMM-based (lower-bound)	0	1.01
STL-phage-254	8911	No	NA	11	0	0	Not-determined	Genome-fragment	NA	NA	0	1.01	no viral genes detected
STL-phage-255	24395	No	NA	42	3	0	Low-quality	Genome-fragment	47.73	AAI-based (medium-confidence)	0	1
STL-phage-256	48296	No	NA	78	9	3	Medium-quality	Genome-fragment	65.1	HMM-based (lower-bound)	0	1
STL-phage-257	15595	No	NA	34	2	0	Low-quality	Genome-fragment	18.15	HMM-based (lower-bound)	0	1
STL-phage-258	22251	No	NA	24	17	0	Medium-quality	Genome-fragment	52.3	AAI-based (medium-confidence)	0	1
STL-phage-259	5833	No	NA	12	4	0	Low-quality	Genome-fragment	9.7	HMM-based (lower-bound)	0	1
STL-phage-260	21773	No	NA	32	7	0	Low-quality	Genome-fragment	15.28	HMM-based (lower-bound)	0	1
STL-phage-261	79828	No	NA	137	12	0	Medium-quality	Genome-fragment	88.41	HMM-based (lower-bound)	0	1.43
STL-phage-262	99639	No	NA	131	14	1	Complete	High-quality	100	DTR (high-confidence)	0	1
STL-phage-263	14225	No	NA	10	4	0	Low-quality	Genome-fragment	31.91	AAI-based (medium-confidence)	0	1
STL-phage-264	14314	No	NA	27	7	0	Low-quality	Genome-fragment	20.53	HMM-based (lower-bound)	0	1
STL-phage-265	121802	No	NA	204	9	0	High-quality	High-quality	99.06	HMM-based (lower-bound)	0	1.08
STL-phage-266	58684	No	NA	77	26	0	Medium-quality	Genome-fragment	76.09	HMM-based (lower-bound)	0	1.01	low-confidence DTR
STL-phage-267	44506	No	NA	61	20	0	Medium-quality	Genome-fragment	59.68	HMM-based (lower-bound)	0	1
STL-phage-268	40283	No	NA	64	18	0	Medium-quality	Genome-fragment	61.58	HMM-based (lower-bound)	0	1
STL-phage-269	65785	No	NA	127	25	0	High-quality	High-quality	100	AAI-based (high-confidence)	0	1.05
STL-phage-270	8898	No	NA	23	5	0	Low-quality	Genome-fragment	23.18	AAI-based (medium-confidence)	0	1
STL-phage-271	5412	No	NA	6	0	0	Low-quality	Genome-fragment	6.83	AAI-based (medium-confidence)	0	1	no viral genes detected
STL-phage-272	76556	No	NA	118	28	2	Medium-quality	Genome-fragment	79.32	HMM-based (lower-bound)	0	1.01
STL-phage-273	13881	No	NA	25	3	0	Low-quality	Genome-fragment	17.86	HMM-based (lower-bound)	0	1
STL-phage-274	35344	No	NA	54	9	1	Medium-quality	Genome-fragment	79.41	AAI-based (medium-confidence)	0	1
STL-phage-275	21196	No	NA	45	10	0	Medium-quality	Genome-fragment	53.7	AAI-based (high-confidence)	0	1.01
STL-phage-276	18971	No	NA	25	10	0	Low-quality	Genome-fragment	48.07	AAI-based (high-confidence)	0	1
STL-phage-277	78528	No	NA	136	30	0	High-quality	High-quality	100	AAI-based (high-confidence)	0	1.3	contig >1.5x longer than expected genome length
STL-phage-278	37636	No	NA	64	18	0	High-quality	High-quality	95.36	AAI-based (high-confidence)	0	1
STL-phage-279	5300	No	NA	6	5	0	Low-quality	Genome-fragment	13.41	AAI-based (medium-confidence)	0	1
STL-phage-280	24483	No	NA	45	4	1	Low-quality	Genome-fragment	27.92	HMM-based (lower-bound)	0	1
STL-phage-281	15328	No	NA	28	2	1	Low-quality	Genome-fragment	11.43	HMM-based (lower-bound)	0	1
STL-phage-282	50836	No	NA	73	2	0	Medium-quality	Genome-fragment	63.17	HMM-based (lower-bound)	0	1.03
STL-phage-283	79527	No	NA	160	12	3	Medium-quality	Genome-fragment	88.3	HMM-based (lower-bound)	0	1
STL-phage-284	10959	No	NA	17	0	0	Not-determined	Genome-fragment	NA	NA	0	1.06	no viral genes detected
STL-phage-285	35272	No	NA	47	9	0	Low-quality	Genome-fragment	44.42	HMM-based (lower-bound)	0	1
STL-phage-286	19586	No	NA	27	7	0	Low-quality	Genome-fragment	18.36	HMM-based (lower-bound)	0	1
STL-phage-287	10443	No	NA	20	3	0	Low-quality	Genome-fragment	28.35	AAI-based (medium-confidence)	0	1
STL-phage-288	35673	No	NA	55	6	0	Low-quality	Genome-fragment	19.62	HMM-based (lower-bound)	0	1
STL-phage-289	157106	No	NA	208	98	1	High-quality	High-quality	100	AAI-based (medium-confidence)	0	1
STL-phage-290	69664	No	NA	76	41	0	Low-quality	Genome-fragment	44.92	AAI-based (medium-confidence)	0	1
STL-phage-291	94437	No	NA	146	14	1	Complete	High-quality	100	DTR (high-confidence)	0	1.01
STL-phage-292	7512	No	NA	12	2	0	Low-quality	Genome-fragment	12.02	HMM-based (lower-bound)	0	1
STL-phage-293	10192	No	NA	15	5	0	Low-quality	Genome-fragment	21.39	AAI-based (high-confidence)	0	1
STL-phage-294	35206	No	NA	52	7	0	Medium-quality	Genome-fragment	77.42	AAI-based (medium-confidence)	0	1
STL-phage-295	14739	No	NA	17	7	0	Low-quality	Genome-fragment	37.78	AAI-based (medium-confidence)	0	1
STL-phage-296	37070	No	NA	66	8	0	Medium-quality	Genome-fragment	54.29	HMM-based (lower-bound)	0	1
STL-phage-297	5197	No	NA	5	0	0	Not-determined	Genome-fragment	NA	NA	0	1	no viral genes detected
STL-phage-298	56971	No	NA	97	22	0	Low-quality	Genome-fragment	38.53	HMM-based (lower-bound)	0	1
STL-phage-299	24188	No	NA	47	4	0	Low-quality	Genome-fragment	25.43	HMM-based (lower-bound)	0	1.01
STL-phage-300	6111	No	NA	13	4	0	Low-quality	Genome-fragment	4.54	HMM-based (lower-bound)	0	1.01
STL-phage-301	7685	No	NA	11	2	0	Low-quality	Genome-fragment	17.33	AAI-based (high-confidence)	0	1
STL-phage-302	7359	No	NA	12	5	0	Low-quality	Genome-fragment	9.15	HMM-based (lower-bound)	0	1
STL-phage-303	38969	No	NA	44	17	0	Medium-quality	Genome-fragment	86.7	AAI-based (high-confidence)	0	1
STL-phage-304	7936	No	NA	8	5	0	Low-quality	Genome-fragment	11.48	HMM-based (lower-bound)	0	1
STL-phage-305	17166	No	NA	31	16	0	Low-quality	Genome-fragment	39.42	AAI-based (high-confidence)	0	1
STL-phage-306	29582	No	NA	41	20	0	Medium-quality	Genome-fragment	68.34	AAI-based (high-confidence)	0	1
STL-phage-307	6127	No	NA	11	1	0	Low-quality	Genome-fragment	3.72	HMM-based (lower-bound)	0	1
STL-phage-308	11381	No	NA	20	4	0	Low-quality	Genome-fragment	18.95	HMM-based (lower-bound)	0	1.01
STL-phage-309	8416	No	NA	14	5	0	Low-quality	Genome-fragment	20.88	AAI-based (high-confidence)	0	1
STL-phage-310	5804	No	NA	12	2	0	Low-quality	Genome-fragment	2.99	HMM-based (lower-bound)	0	1
STL-phage-311	37590	No	NA	68	15	1	High-quality	High-quality	95.65	AAI-based (medium-confidence)	0	1
STL-phage-312	43514	No	NA	49	4	0	Low-quality	Genome-fragment	34.63	HMM-based (lower-bound)	0	1
STL-phage-313	8607	No	NA	21	2	0	Low-quality	Genome-fragment	3.64	HMM-based (lower-bound)	0	1
STL-phage-314	13863	No	NA	20	7	0	Low-quality	Genome-fragment	17.1	AAI-based (high-confidence)	0	1
STL-phage-315	15013	No	NA	21	4	0	Low-quality	Genome-fragment	17.92	AAI-based (high-confidence)	0	1
STL-phage-316	13473	No	NA	23	3	0	Low-quality	Genome-fragment	14.98	AAI-based (medium-confidence)	0	1
STL-phage-317	18739	No	NA	42	7	0	Low-quality	Genome-fragment	24.68	HMM-based (lower-bound)	0	1.01
STL-phage-318	36052	No	NA	51	6	0	Medium-quality	Genome-fragment	88.54	AAI-based (medium-confidence)	0	1
STL-phage-319	12465	No	NA	20	1	0	Low-quality	Genome-fragment	23.02	AAI-based (high-confidence)	0	1
STL-phage-320	43891	No	NA	69	7	0	Medium-quality	Genome-fragment	70.73	HMM-based (lower-bound)	0	1
STL-phage-321	43939	No	NA	67	8	0	High-quality	High-quality	100	AAI-based (medium-confidence)	0	1
STL-phage-322	34452	No	NA	63	3	1	Low-quality	Genome-fragment	41.17	HMM-based (lower-bound)	0	1
STL-phage-323	62313	No	NA	104	12	0	Medium-quality	Genome-fragment	87.35	HMM-based (lower-bound)	0	1.08
STL-phage-324	58377	No	NA	105	2	2	Low-quality	Genome-fragment	31	HMM-based (lower-bound)	0	1
STL-phage-325	18346	No	NA	36	2	1	Low-quality	Genome-fragment	23.3	HMM-based (lower-bound)	0	1
STL-phage-326	32288	No	NA	43	11	1	Medium-quality	Genome-fragment	53.94	AAI-based (medium-confidence)	0	1
STL-phage-327	52959	No	NA	82	14	2	Medium-quality	Genome-fragment	65.52	HMM-based (lower-bound)	0	1
STL-phage-328	15341	No	NA	18	6	0	Low-quality	Genome-fragment	24.62	AAI-based (medium-confidence)	0	1
STL-phage-329	18229	No	NA	32	2	0	Low-quality	Genome-fragment	23.31	HMM-based (lower-bound)	0	1
STL-phage-330	42412	No	NA	51	8	1	High-quality	High-quality	100	AAI-based (medium-confidence)	0	1
STL-phage-331	71546	No	NA	110	25	2	High-quality	High-quality	100	AAI-based (high-confidence)	0	1	contig >1.5x longer than expected genome length
STL-phage-332	12220	No	NA	28	1	2	Low-quality	Genome-fragment	27.97	AAI-based (high-confidence)	0	1
STL-phage-333	63457	No	NA	66	9	0	Medium-quality	Genome-fragment	87.06	HMM-based (lower-bound)	0	1
STL-phage-334	12935	No	NA	25	4	0	Low-quality	Genome-fragment	24.18	AAI-based (medium-confidence)	0	1
STL-phage-335	10172	No	NA	12	2	0	Low-quality	Genome-fragment	12.83	HMM-based (lower-bound)	0	1
STL-phage-336	7973	No	NA	18	2	0	Low-quality	Genome-fragment	15.06	HMM-based (lower-bound)	0	1
STL-phage-337	37945	No	NA	60	14	1	Medium-quality	Genome-fragment	50.4	HMM-based (lower-bound)	0	1
STL-phage-338	36070	No	NA	73	10	1	Medium-quality	Genome-fragment	85.17	AAI-based (medium-confidence)	0	1
STL-phage-339	5834	No	NA	7	2	0	Low-quality	Genome-fragment	12.79	AAI-based (medium-confidence)	0	1
STL-phage-340	5984	No	NA	16	1	0	Low-quality	Genome-fragment	3.03	HMM-based (lower-bound)	0	1
STL-phage-341	21341	No	NA	39	6	0	Low-quality	Genome-fragment	32.52	HMM-based (lower-bound)	0	1
STL-phage-342	7299	No	NA	17	3	0	Low-quality	Genome-fragment	5.28	HMM-based (lower-bound)	0	1
STL-phage-343	44768	No	NA	52	21	0	High-quality	High-quality	100	AAI-based (high-confidence)	0	1.14
STL-phage-344	28234	No	NA	41	12	1	Low-quality	Genome-fragment	41.4	HMM-based (lower-bound)	0	1
STL-phage-345	7014	No	NA	13	0	0	Not-determined	Genome-fragment	NA	NA	0	1	no viral genes detected
STL-phage-346	22646	No	NA	31	1	0	Low-quality	Genome-fragment	20.14	HMM-based (lower-bound)	0	1
STL-phage-347	71196	No	NA	94	3	0	Medium-quality	Genome-fragment	82.71	HMM-based (lower-bound)	0	1
STL-phage-348	8925	No	NA	16	5	0	Low-quality	Genome-fragment	10.53	AAI-based (high-confidence)	0	1.01
STL-phage-349	32558	No	NA	42	17	0	Medium-quality	Genome-fragment	53.3	AAI-based (medium-confidence)	0	1
STL-phage-350	8391	No	NA	14	4	0	Low-quality	Genome-fragment	15.34	AAI-based (high-confidence)	0	1
STL-phage-351	8609	No	NA	17	5	0	Low-quality	Genome-fragment	22.07	AAI-based (medium-confidence)	0	1
STL-phage-352	8233	No	NA	17	4	0	Low-quality	Genome-fragment	16	AAI-based (medium-confidence)	0	1
STL-phage-353	12611	No	NA	25	7	0	Low-quality	Genome-fragment	29.14	AAI-based (medium-confidence)	0	1
STL-phage-354	20781	No	NA	33	6	0	Medium-quality	Genome-fragment	52.68	AAI-based (high-confidence)	0	1
STL-phage-355	18451	No	NA	22	7	0	Low-quality	Genome-fragment	26.25	HMM-based (lower-bound)	0	1
STL-phage-356	28590	No	NA	42	11	0	Low-quality	Genome-fragment	38.42	HMM-based (lower-bound)	0	1
STL-phage-357	21967	No	NA	29	15	0	Low-quality	Genome-fragment	34.39	AAI-based (medium-confidence)	0	1
STL-phage-358	11268	No	NA	15	4	0	Low-quality	Genome-fragment	14.47	HMM-based (lower-bound)	0	1
STL-phage-359	15585	No	NA	19	8	0	Low-quality	Genome-fragment	17.94	AAI-based (medium-confidence)	0	1
STL-phage-360	66968	No	NA	133	28	0	Medium-quality	Genome-fragment	77.09	AAI-based (high-confidence)	0	1
STL-phage-361	29773	No	NA	36	1	0	Low-quality	Genome-fragment	44.54	HMM-based (lower-bound)	0	1
STL-phage-362	35089	No	NA	56	26	0	Medium-quality	Genome-fragment	62.67	AAI-based (high-confidence)	0	1
STL-phage-363	14298	No	NA	30	1	0	Low-quality	Genome-fragment	6.44	HMM-based (lower-bound)	0	1.02
STL-phage-364	10875	No	NA	24	2	0	Low-quality	Genome-fragment	6.87	HMM-based (lower-bound)	0	1.02
STL-phage-365	11656	No	NA	29	2	0	Low-quality	Genome-fragment	6.94	HMM-based (lower-bound)	0	1.03
STL-phage-366	5858	No	NA	10	2	0	Low-quality	Genome-fragment	11.58	HMM-based (lower-bound)	0	1.03
STL-phage-367	37685	No	NA	53	22	1	Medium-quality	Genome-fragment	55.2	HMM-based (lower-bound)	0	1
STL-phage-368	12936	No	NA	28	4	1	Low-quality	Genome-fragment	20.76	HMM-based (lower-bound)	0	1
STL-phage-369	14565	No	NA	29	0	0	Not-determined	Genome-fragment	NA	NA	0	1	no viral genes detected
STL-phage-370	38223	No	NA	64	1	0	Medium-quality	Genome-fragment	57.18	HMM-based (lower-bound)	0	1
STL-phage-371	36218	No	NA	58	7	0	Low-quality	Genome-fragment	36.38	HMM-based (lower-bound)	0	1
STL-phage-372	35245	No	NA	62	6	0	Low-quality	Genome-fragment	39.23	HMM-based (lower-bound)	0	1
STL-phage-373	49627	No	NA	76	11	0	Medium-quality	Genome-fragment	64.89	HMM-based (lower-bound)	0	1
STL-phage-374	82574	No	NA	91	2	0	High-quality	High-quality	92.52	HMM-based (lower-bound)	0	1.09
STL-phage-375	9642	No	NA	24	4	0	Low-quality	Genome-fragment	17.41	HMM-based (lower-bound)	0	1
STL-phage-376	16702	No	NA	34	2	0	Low-quality	Genome-fragment	13.01	HMM-based (lower-bound)	0	1
STL-phage-377	32880	No	NA	75	14	0	Medium-quality	Genome-fragment	59.1	HMM-based (lower-bound)	0	1
STL-phage-378	5813	No	NA	11	0	0	Not-determined	Genome-fragment	NA	NA	0	1	no viral genes detected
STL-phage-379	11907	No	NA	23	1	0	Low-quality	Genome-fragment	7.6	HMM-based (lower-bound)	0	1
STL-phage-380	9897	No	NA	19	2	0	Low-quality	Genome-fragment	13.56	HMM-based (lower-bound)	0	1.03
STL-phage-381	11381	No	NA	21	6	0	Low-quality	Genome-fragment	15.96	AAI-based (medium-confidence)	0	1
STL-phage-382	54555	No	NA	93	11	4	Complete	High-quality	100	DTR (high-confidence)	0	1
STL-phage-383	41567	No	NA	65	29	0	High-quality	High-quality	93.26	AAI-based (high-confidence)	0	1
STL-phage-384	17420	No	NA	21	12	0	Low-quality	Genome-fragment	38.48	AAI-based (high-confidence)	0	1
STL-phage-385	9523	No	NA	21	8	0	Low-quality	Genome-fragment	21.74	AAI-based (medium-confidence)	0	1
STL-phage-386	12410	No	NA	13	3	0	Low-quality	Genome-fragment	26.54	AAI-based (high-confidence)	0	1
STL-phage-387	14011	No	NA	19	8	0	Low-quality	Genome-fragment	31.31	AAI-based (high-confidence)	0	1
STL-phage-388	61608	No	NA	114	17	0	Medium-quality	Genome-fragment	64.12	HMM-based (lower-bound)	0	1
STL-phage-389	64859	No	NA	89	22	1	High-quality	High-quality	93.84	HMM-based (lower-bound)	0	1
STL-phage-390	15246	No	NA	19	4	0	Low-quality	Genome-fragment	25.01	HMM-based (lower-bound)	0	1
STL-phage-391	38930	No	NA	61	17	2	High-quality	High-quality	91.58	AAI-based (medium-confidence)	0	1.01
STL-phage-392	34123	No	NA	61	16	0	Low-quality	Genome-fragment	48.27	HMM-based (lower-bound)	0	1
STL-phage-393	38880	No	NA	58	18	0	Low-quality	Genome-fragment	47.56	HMM-based (lower-bound)	0	1
STL-phage-394	6010	No	NA	14	2	0	Low-quality	Genome-fragment	3.51	HMM-based (lower-bound)	0	1.05
STL-phage-395	40122	No	NA	50	4	1	Medium-quality	Genome-fragment	88.82	AAI-based (medium-confidence)	0	1
STL-phage-396	5596	No	NA	6	2	0	Low-quality	Genome-fragment	12.88	AAI-based (high-confidence)	0	1.03
STL-phage-397	11374	No	NA	12	9	0	Low-quality	Genome-fragment	29.11	AAI-based (medium-confidence)	0	1.03
STL-phage-398	10538	No	NA	9	2	0	Low-quality	Genome-fragment	13.44	HMM-based (lower-bound)	0	1
STL-phage-399	37151	No	NA	58	16	0	Medium-quality	Genome-fragment	84.21	AAI-based (high-confidence)	0	1
STL-phage-400	27562	No	NA	39	11	0	Medium-quality	Genome-fragment	55.64	AAI-based (high-confidence)	0	1
STL-phage-401	18606	No	NA	35	4	0	Low-quality	Genome-fragment	31.74	AAI-based (high-confidence)	0	1
STL-phage-402	27525	No	NA	37	11	0	Medium-quality	Genome-fragment	59.86	AAI-based (medium-confidence)	0	1
STL-phage-403	40322	No	NA	56	13	0	High-quality	High-quality	96.7	AAI-based (medium-confidence)	0	1
STL-phage-404	23278	No	NA	35	6	0	Low-quality	Genome-fragment	26.93	HMM-based (lower-bound)	0	1
STL-phage-405	38800	No	NA	61	17	0	Medium-quality	Genome-fragment	53.68	HMM-based (lower-bound)	0	1
STL-phage-406	51811	No	NA	88	20	0	High-quality	High-quality	100	AAI-based (high-confidence)	0	1
STL-phage-407	14008	No	NA	33	4	0	Low-quality	Genome-fragment	29.45	AAI-based (high-confidence)	0	1
STL-phage-408	13383	No	NA	25	10	0	Low-quality	Genome-fragment	27.34	AAI-based (medium-confidence)	0	1
STL-phage-409	43105	No	NA	61	12	0	Medium-quality	Genome-fragment	89.64	AAI-based (medium-confidence)	0	1
STL-phage-410	9070	No	NA	26	1	0	Low-quality	Genome-fragment	19.46	AAI-based (medium-confidence)	0	1
STL-phage-411	7233	No	NA	19	2	0	Low-quality	Genome-fragment	6.93	HMM-based (lower-bound)	0	1
STL-phage-412	6625	No	NA	14	0	0	Not-determined	Genome-fragment	NA	NA	0	1	no viral genes detected
STL-phage-413	6644	No	NA	16	1	0	Low-quality	Genome-fragment	7.52	HMM-based (lower-bound)	0	1
STL-phage-414	33257	No	NA	57	8	0	Medium-quality	Genome-fragment	51.38	HMM-based (lower-bound)	0	1
STL-phage-415	12982	No	NA	26	6	1	Low-quality	Genome-fragment	14.37	HMM-based (lower-bound)	0	1
STL-phage-416	14420	No	NA	31	7	1	Low-quality	Genome-fragment	15.95	HMM-based (lower-bound)	0	1
STL-phage-417	38005	No	NA	65	9	1	Low-quality	Genome-fragment	47.17	HMM-based (lower-bound)	0	1
STL-phage-418	8102	No	NA	19	5	0	Low-quality	Genome-fragment	7.25	AAI-based (medium-confidence)	0	1.01
STL-phage-419	5220	No	NA	7	1	0	Low-quality	Genome-fragment	4.82	HMM-based (lower-bound)	0	1
STL-phage-420	11633	No	NA	28	3	0	Low-quality	Genome-fragment	7.83	HMM-based (lower-bound)	0	1
STL-phage-421	11489	No	NA	28	2	0	Low-quality	Genome-fragment	8.92	HMM-based (lower-bound)	0	1
STL-phage-422	7441	No	NA	20	2	0	Low-quality	Genome-fragment	7.32	HMM-based (lower-bound)	0	1
STL-phage-423	7781	No	NA	9	3	0	Low-quality	Genome-fragment	10.13	AAI-based (medium-confidence)	0	1
STL-phage-424	71184	No	NA	107	8	1	High-quality	High-quality	97.35	HMM-based (lower-bound)	0	1.23
STL-phage-425	32321	No	NA	54	5	0	Low-quality	Genome-fragment	36.1	HMM-based (lower-bound)	0	1
STL-phage-426	31799	No	NA	53	6	0	Low-quality	Genome-fragment	35.07	HMM-based (lower-bound)	0	1
STL-phage-427	12684	No	NA	18	5	0	Low-quality	Genome-fragment	19.68	HMM-based (lower-bound)	0	1
STL-phage-428	36703	No	NA	61	5	0	Medium-quality	Genome-fragment	53.4	HMM-based (lower-bound)	0	1
STL-phage-429	49279	No	NA	81	37	0	Medium-quality	Genome-fragment	64.71	AAI-based (high-confidence)	0	1
STL-phage-430	48078	No	NA	85	24	0	Medium-quality	Genome-fragment	63.54	HMM-based (lower-bound)	0	1
STL-phage-431	29643	No	NA	46	0	1	Not-determined	Genome-fragment	NA	NA	0	1	no viral genes detected
STL-phage-432	26881	No	NA	32	6	0	Medium-quality	Genome-fragment	76.41	AAI-based (medium-confidence)	0	1
STL-phage-433	17501	No	NA	26	1	1	Low-quality	Genome-fragment	24.75	HMM-based (lower-bound)	0	1
STL-phage-434	5439	No	NA	5	0	0	Low-quality	Genome-fragment	13.47	AAI-based (medium-confidence)	0	1	no viral genes detected
STL-phage-435	82719	No	NA	123	17	0	Medium-quality	Genome-fragment	88.96	HMM-based (lower-bound)	0	1.05
STL-phage-436	5432	No	NA	13	1	0	Low-quality	Genome-fragment	7.68	HMM-based (lower-bound)	0	1
STL-phage-437	39891	No	NA	61	8	1	Low-quality	Genome-fragment	48.47	HMM-based (lower-bound)	0	1
STL-phage-438	19663	No	NA	38	2	0	Low-quality	Genome-fragment	13.59	HMM-based (lower-bound)	0	1
STL-phage-439	43479	No	NA	75	14	1	High-quality	High-quality	100	AAI-based (medium-confidence)	0	1.1
STL-phage-440	44466	No	NA	72	8	0	Medium-quality	Genome-fragment	57.75	HMM-based (lower-bound)	0	1
STL-phage-441	15347	No	NA	30	4	0	Low-quality	Genome-fragment	26.78	AAI-based (medium-confidence)	0	1
STL-phage-442	13458	No	NA	28	2	0	Low-quality	Genome-fragment	21.84	AAI-based (medium-confidence)	0	1
STL-phage-443	42833	No	NA	68	9	0	High-quality	High-quality	100	AAI-based (high-confidence)	0	1
STL-phage-444	15559	No	NA	23	1	0	Low-quality	Genome-fragment	8.36	HMM-based (lower-bound)	0	1
STL-phage-445	9147	No	NA	12	3	0	Low-quality	Genome-fragment	9.36	HMM-based (lower-bound)	0	1
STL-phage-446	11360	No	NA	20	3	0	Low-quality	Genome-fragment	7.51	HMM-based (lower-bound)	0	1
STL-phage-447	12683	No	NA	21	2	0	Low-quality	Genome-fragment	10.24	HMM-based (lower-bound)	0	1
STL-phage-448	5301	No	NA	9	0	0	Not-determined	Genome-fragment	NA	NA	0	1	no viral genes detected
STL-phage-449	11104	No	NA	21	0	0	Not-determined	Genome-fragment	NA	NA	0	1	no viral genes detected
STL-phage-450	24190	No	NA	23	1	0	Medium-quality	Genome-fragment	54.16	AAI-based (medium-confidence)	0	1.13
STL-phage-451	39093	No	NA	55	4	0	Low-quality	Genome-fragment	41.17	HMM-based (lower-bound)	0	1
STL-phage-452	6290	No	NA	10	3	0	Low-quality	Genome-fragment	8.75	AAI-based (medium-confidence)	0	1
STL-phage-453	30519	No	NA	48	5	0	Low-quality	Genome-fragment	29.01	HMM-based (lower-bound)	0	1.01
STL-phage-454	66686	No	NA	123	4	0	Medium-quality	Genome-fragment	86.75	HMM-based (lower-bound)	0	1.04
STL-phage-455	15661	No	NA	22	1	0	Low-quality	Genome-fragment	36.48	AAI-based (medium-confidence)	0	1
STL-phage-456	7278	No	NA	21	4	0	Low-quality	Genome-fragment	13.7	AAI-based (medium-confidence)	0	1
STL-phage-457	15480	No	NA	39	10	0	Low-quality	Genome-fragment	18.48	HMM-based (lower-bound)	0	1.01
STL-phage-458	22271	No	NA	41	10	0	Low-quality	Genome-fragment	45.05	AAI-based (high-confidence)	0	1
STL-phage-459	47350	No	NA	70	16	0	Low-quality	Genome-fragment	39.2	HMM-based (lower-bound)	0	1.01
STL-phage-460	43573	No	NA	57	12	1	Medium-quality	Genome-fragment	68.43	HMM-based (lower-bound)	0	1.02
STL-phage-461	9571	No	NA	20	5	0	Low-quality	Genome-fragment	13.04	HMM-based (lower-bound)	0	1
STL-phage-462	7150	No	NA	12	5	0	Low-quality	Genome-fragment	5.48	HMM-based (lower-bound)	0	1
STL-phage-463	11780	No	NA	14	0	0	Not-determined	Genome-fragment	NA	NA	0	1	no viral genes detected
STL-phage-464	11661	No	NA	15	1	0	Low-quality	Genome-fragment	11.47	HMM-based (lower-bound)	0	1
STL-phage-465	7731	No	NA	15	0	0	Not-determined	Genome-fragment	NA	NA	0	1.02	no viral genes detected
STL-phage-466	20303	No	NA	28	7	0	Medium-quality	Genome-fragment	51.82	AAI-based (medium-confidence)	0	1
STL-phage-467	17315	No	NA	30	1	0	Low-quality	Genome-fragment	11.02	HMM-based (lower-bound)	0	1
STL-phage-468	72409	No	NA	132	27	3	High-quality	High-quality	93.98	HMM-based (lower-bound)	0	1.19
STL-phage-469	49893	No	NA	90	4	0	Medium-quality	Genome-fragment	61.87	HMM-based (lower-bound)	0	1.01
STL-phage-470	50863	No	NA	79	25	1	High-quality	High-quality	100	AAI-based (medium-confidence)	0	1
STL-phage-471	11873	No	NA	22	9	0	Low-quality	Genome-fragment	23.42	AAI-based (medium-confidence)	0	1
STL-phage-472	43014	No	NA	94	4	0	High-quality	High-quality	96.17	AAI-based (medium-confidence)	0	1.01
STL-phage-473	41811	No	NA	59	5	1	Medium-quality	Genome-fragment	57.11	HMM-based (lower-bound)	0	1
STL-phage-474	13995	No	NA	34	3	0	Low-quality	Genome-fragment	11.03	HMM-based (lower-bound)	0	1
STL-phage-475	16341	No	NA	25	6	1	Low-quality	Genome-fragment	41.95	AAI-based (medium-confidence)	0	1
STL-phage-476	8000	No	NA	19	2	0	Low-quality	Genome-fragment	12.2	HMM-based (lower-bound)	0	1.01
STL-phage-477	44623	No	NA	62	29	0	High-quality	High-quality	90.79	AAI-based (high-confidence)	0	1
STL-phage-478	12031	No	NA	24	8	0	Low-quality	Genome-fragment	22.12	AAI-based (high-confidence)	0	1
STL-phage-479	11380	No	NA	21	4	0	Low-quality	Genome-fragment	20.87	AAI-based (high-confidence)	0	1
STL-phage-480	21985	No	NA	46	5	0	Low-quality	Genome-fragment	29.13	HMM-based (lower-bound)	0	1
STL-phage-481	10311	No	NA	14	2	0	Low-quality	Genome-fragment	21.82	HMM-based (lower-bound)	0	1
STL-phage-482	13266	No	NA	21	8	1	Low-quality	Genome-fragment	17.55	HMM-based (lower-bound)	0	1
STL-phage-483	5177	No	NA	6	2	0	Low-quality	Genome-fragment	6.47	HMM-based (lower-bound)	0	1
STL-phage-484	7970	No	NA	11	0	2	Low-quality	Genome-fragment	12.93	AAI-based (medium-confidence)	0	1	no viral genes detected
STL-phage-485	31224	No	NA	52	14	0	Medium-quality	Genome-fragment	60.59	AAI-based (medium-confidence)	0	1.02
STL-phage-486	47736	No	NA	65	12	0	Medium-quality	Genome-fragment	63.95	HMM-based (lower-bound)	0	1
STL-phage-487	8551	No	NA	15	1	0	Low-quality	Genome-fragment	13.58	AAI-based (medium-confidence)	0	1
STL-phage-488	13638	No	NA	27	4	0	Low-quality	Genome-fragment	18.08	HMM-based (lower-bound)	0	1
STL-phage-489	8946	No	NA	14	2	0	Low-quality	Genome-fragment	14.81	HMM-based (lower-bound)	0	1
STL-phage-490	32071	No	NA	55	1	0	Low-quality	Genome-fragment	17.9	HMM-based (lower-bound)	0	1
STL-phage-491	43106	No	NA	75	10	0	Medium-quality	Genome-fragment	55.1	HMM-based (lower-bound)	0	1.05
STL-phage-492	49372	No	NA	86	13	2	Medium-quality	Genome-fragment	52.99	HMM-based (lower-bound)	0	1
STL-phage-493	44849	No	NA	63	7	0	Medium-quality	Genome-fragment	63.6	HMM-based (lower-bound)	0	1.01
STL-phage-494	18250	No	NA	28	4	0	Low-quality	Genome-fragment	22.25	HMM-based (lower-bound)	0	1
STL-phage-495	28736	No	NA	44	6	0	Low-quality	Genome-fragment	44.27	HMM-based (lower-bound)	0	1.02
STL-phage-496	7410	No	NA	9	0	0	Not-determined	Genome-fragment	NA	NA	0	1	no viral genes detected
STL-phage-497	45979	No	NA	60	2	2	Medium-quality	Genome-fragment	64.4	HMM-based (lower-bound)	0	1
STL-phage-498	22616	No	NA	40	1	1	Low-quality	Genome-fragment	22.24	HMM-based (lower-bound)	0	1
STL-phage-499	16978	No	NA	33	0	0	Not-determined	Genome-fragment	NA	NA	0	1	no viral genes detected
STL-phage-500	9742	No	NA	23	3	0	Low-quality	Genome-fragment	5.56	HMM-based (lower-bound)	0	1
STL-phage-501	39468	No	NA	53	14	0	Complete	High-quality	100	DTR (high-confidence)	0	1
STL-phage-502	13511	No	NA	27	6	0	Low-quality	Genome-fragment	25.06	HMM-based (lower-bound)	0	1.03
STL-phage-503	8445	No	NA	15	4	0	Low-quality	Genome-fragment	11.81	HMM-based (lower-bound)	0	1
STL-phage-504	5886	No	NA	11	0	0	Not-determined	Genome-fragment	NA	NA	0	1	no viral genes detected
STL-phage-505	34338	No	NA	54	9	0	Low-quality	Genome-fragment	39.21	HMM-based (lower-bound)	0	1.01
STL-phage-506	11063	No	NA	21	4	0	Low-quality	Genome-fragment	7.44	HMM-based (lower-bound)	0	1.01
STL-phage-507	51011	No	NA	46	7	0	Complete	High-quality	100	DTR (high-confidence)	0	1.01
STL-phage-508	48720	No	NA	73	36	1	Medium-quality	Genome-fragment	86.84	AAI-based (high-confidence)	0	1.06
STL-phage-509	6395	No	NA	18	7	0	Low-quality	Genome-fragment	13.46	AAI-based (medium-confidence)	0	1
STL-phage-510	6227	No	NA	9	6	0	Low-quality	Genome-fragment	13.76	AAI-based (high-confidence)	0	1
STL-phage-511	34295	No	NA	58	6	0	High-quality	High-quality	93.16	AAI-based (medium-confidence)	0	1
STL-phage-512	69673	No	NA	117	17	0	High-quality	High-quality	100	AAI-based (medium-confidence)	0	1.11	contig >1.5x longer than expected genome length
STL-phage-513	8561	No	NA	17	1	0	Low-quality	Genome-fragment	14.42	HMM-based (lower-bound)	0	1.03
STL-phage-514	30430	No	NA	49	2	0	Low-quality	Genome-fragment	38.3	HMM-based (lower-bound)	0	1
STL-phage-515	6607	No	NA	14	4	0	Low-quality	Genome-fragment	8.22	HMM-based (lower-bound)	0	1
STL-phage-516	7746	No	NA	14	1	0	Low-quality	Genome-fragment	8.64	HMM-based (lower-bound)	0	1
STL-phage-517	5469	No	NA	9	1	0	Low-quality	Genome-fragment	6.1	HMM-based (lower-bound)	0	1
STL-phage-518	11571	No	NA	27	1	0	Low-quality	Genome-fragment	13.31	HMM-based (lower-bound)	0	1.05
STL-phage-519	10145	No	NA	18	1	0	Low-quality	Genome-fragment	20.88	HMM-based (lower-bound)	0	1
STL-phage-520	70945	No	NA	133	51	0	High-quality	High-quality	95.1	AAI-based (high-confidence)	0	1.01
STL-phage-521	29116	No	NA	52	0	1	Not-determined	Genome-fragment	NA	NA	0	1	no viral genes detected
STL-phage-522	17056	No	NA	32	2	1	Low-quality	Genome-fragment	9.87	HMM-based (lower-bound)	0	1
STL-phage-523	8100	No	NA	8	1	0	Low-quality	Genome-fragment	9.25	HMM-based (lower-bound)	0	1.01
STL-phage-524	16824	No	NA	40	4	0	Low-quality	Genome-fragment	15.51	HMM-based (lower-bound)	0	1
STL-phage-525	9269	No	NA	22	5	0	Low-quality	Genome-fragment	6.35	HMM-based (lower-bound)	0	1
STL-phage-526	52609	No	NA	74	16	0	Medium-quality	Genome-fragment	56.91	HMM-based (lower-bound)	0	1
STL-phage-527	40469	No	NA	59	17	0	High-quality	High-quality	100	AAI-based (high-confidence)	0	1.01
STL-phage-528	10020	No	NA	23	5	0	Low-quality	Genome-fragment	24.19	AAI-based (medium-confidence)	0	1.01
STL-phage-529	7993	No	NA	17	3	0	Low-quality	Genome-fragment	6.31	HMM-based (lower-bound)	0	1.01
STL-phage-530	36888	No	NA	72	11	1	Low-quality	Genome-fragment	42.51	HMM-based (lower-bound)	0	1.01
STL-phage-531	41007	No	NA	53	18	1	High-quality	High-quality	100	AAI-based (medium-confidence)	0	1
STL-phage-532	10865	No	NA	19	8	0	Low-quality	Genome-fragment	28.51	AAI-based (high-confidence)	0	1
STL-phage-533	9303	No	NA	16	4	0	Low-quality	Genome-fragment	24.21	AAI-based (medium-confidence)	0	1
STL-phage-534	34281	No	NA	35	2	0	Medium-quality	Genome-fragment	60.51	HMM-based (lower-bound)	0	1
STL-phage-535	55254	No	NA	112	5	2	Medium-quality	Genome-fragment	65.03	HMM-based (lower-bound)	0	1.07
STL-phage-536	46182	No	NA	88	5	2	Low-quality	Genome-fragment	41.83	HMM-based (lower-bound)	0	1.02
STL-phage-537	15298	No	NA	30	1	0	Low-quality	Genome-fragment	27.51	HMM-based (lower-bound)	0	1
STL-phage-538	26049	No	NA	31	1	0	Low-quality	Genome-fragment	36.46	HMM-based (lower-bound)	0	1.04
STL-phage-539	12859	No	NA	16	6	0	Low-quality	Genome-fragment	26.59	HMM-based (lower-bound)	0	1
STL-phage-540	6467	No	NA	16	0	0	Not-determined	Genome-fragment	NA	NA	0	1	no viral genes detected
STL-phage-541	13392	No	NA	38	3	0	Low-quality	Genome-fragment	18.25	HMM-based (lower-bound)	0	1
STL-phage-542	7495	No	NA	17	3	0	Low-quality	Genome-fragment	11.11	HMM-based (lower-bound)	0	1
STL-phage-543	8630	No	NA	23	0	0	Low-quality	Genome-fragment	19.91	AAI-based (medium-confidence)	0	1	no viral genes detected
STL-phage-544	10176	No	NA	33	1	0	Low-quality	Genome-fragment	23.85	AAI-based (medium-confidence)	0	1
STL-phage-545	8750	No	NA	24	1	0	Low-quality	Genome-fragment	12.2	HMM-based (lower-bound)	0	1
STL-phage-546	11852	No	NA	28	1	0	Low-quality	Genome-fragment	27.52	AAI-based (medium-confidence)	0	1
STL-phage-547	11719	No	NA	32	2	0	Low-quality	Genome-fragment	13.89	HMM-based (lower-bound)	0	1
STL-phage-548	5591	No	NA	15	4	0	Low-quality	Genome-fragment	7.03	HMM-based (lower-bound)	0	1
STL-phage-549	32601	No	NA	79	7	0	Low-quality	Genome-fragment	17.33	HMM-based (lower-bound)	0	1
STL-phage-550	40473	No	NA	52	8	1	High-quality	High-quality	93.45	AAI-based (medium-confidence)	0	1.01
STL-phage-551	5081	No	NA	13	3	0	Low-quality	Genome-fragment	7.66	HMM-based (lower-bound)	0	1
STL-phage-552	10923	No	NA	21	6	0	Low-quality	Genome-fragment	5.82	HMM-based (lower-bound)	0	1
STL-phage-553	19925	No	NA	48	8	0	Low-quality	Genome-fragment	16.44	AAI-based (medium-confidence)	0	1
STL-phage-554	18070	No	NA	36	4	0	Low-quality	Genome-fragment	9.86	HMM-based (lower-bound)	0	1
STL-phage-555	12961	No	NA	24	5	0	Low-quality	Genome-fragment	8.8	HMM-based (lower-bound)	0	1
STL-phage-556	17646	No	NA	36	2	0	Low-quality	Genome-fragment	38.16	AAI-based (high-confidence)	0	1
STL-phage-557	22488	No	NA	34	2	0	Low-quality	Genome-fragment	46.45	HMM-based (lower-bound)	0	1.01
STL-phage-558	187691	No	NA	245	1	4	High-quality	High-quality	100	HMM-based (lower-bound)	0	1
STL-phage-559	164083	No	NA	227	3	3	Medium-quality	Genome-fragment	71.89	HMM-based (lower-bound)	0	1
STL-phage-560	12776	No	NA	28	1	0	Low-quality	Genome-fragment	18.84	HMM-based (lower-bound)	0	1
STL-phage-561	15764	No	NA	23	8	0	Low-quality	Genome-fragment	32.85	AAI-based (high-confidence)	0	1
STL-phage-562	14853	No	NA	19	6	0	Low-quality	Genome-fragment	31.01	AAI-based (high-confidence)	0	1
STL-phage-563	19952	No	NA	35	1	0	Low-quality	Genome-fragment	3.68	HMM-based (lower-bound)	0	1
STL-phage-564	73197	No	NA	94	13	2	Medium-quality	Genome-fragment	75.76	HMM-based (lower-bound)	0	1
STL-phage-565	14914	No	NA	22	2	0	Low-quality	Genome-fragment	24.47	HMM-based (lower-bound)	0	1
STL-phage-566	7356	No	NA	11	1	0	Low-quality	Genome-fragment	13.49	HMM-based (lower-bound)	0	1
STL-phage-567	7318	No	NA	19	3	0	Low-quality	Genome-fragment	9.37	HMM-based (lower-bound)	0	1
STL-phage-568	6261	No	NA	15	0	0	Not-determined	Genome-fragment	NA	NA	0	1	no viral genes detected
STL-phage-569	21027	No	NA	29	2	0	Low-quality	Genome-fragment	15.59	HMM-based (lower-bound)	0	1
STL-phage-570	78199	No	NA	138	49	0	Complete	High-quality	100	DTR (medium-confidence)	0	1
STL-phage-571	10408	No	NA	17	2	0	Low-quality	Genome-fragment	14.5	HMM-based (lower-bound)	0	1
STL-phage-572	9005	No	NA	11	2	0	Low-quality	Genome-fragment	11.29	HMM-based (lower-bound)	0	1
STL-phage-573	34871	No	NA	65	9	2	High-quality	High-quality	99.63	AAI-based (high-confidence)	0	1
STL-phage-574	30843	No	NA	63	9	1	Medium-quality	Genome-fragment	88.29	AAI-based (high-confidence)	0	1
STL-phage-575	48003	No	NA	74	0	4	Not-determined	Genome-fragment	NA	NA	0	1	no viral genes detected
STL-phage-576	12438	No	NA	28	2	0	Low-quality	Genome-fragment	18.04	HMM-based (lower-bound)	0	1
STL-phage-577	19017	No	NA	31	7	0	Low-quality	Genome-fragment	27.24	HMM-based (lower-bound)	0	1.01
STL-phage-578	12737	No	NA	27	2	0	Low-quality	Genome-fragment	9.97	HMM-based (lower-bound)	0	1.01
STL-phage-579	37711	No	NA	64	11	0	Low-quality	Genome-fragment	49.37	HMM-based (lower-bound)	0	1
STL-phage-580	27568	No	NA	48	13	0	Medium-quality	Genome-fragment	72.85	AAI-based (high-confidence)	0	1
STL-phage-581	24292	No	NA	41	13	0	Medium-quality	Genome-fragment	65.09	AAI-based (medium-confidence)	0	1
STL-phage-582	33673	No	NA	49	11	0	Medium-quality	Genome-fragment	74.24	AAI-based (medium-confidence)	0	1
STL-phage-583	19733	No	NA	35	2	0	Low-quality	Genome-fragment	20.63	HMM-based (lower-bound)	0	1
STL-phage-584	18983	No	NA	19	1	0	Low-quality	Genome-fragment	34.13	HMM-based (lower-bound)	0	1
STL-phage-585	18029	No	NA	41	8	0	Low-quality	Genome-fragment	19.47	HMM-based (lower-bound)	0	1.01
STL-phage-586	17440	No	NA	30	7	0	Low-quality	Genome-fragment	31.5	AAI-based (high-confidence)	0	1.02
STL-phage-587	11601	No	NA	22	3	0	Low-quality	Genome-fragment	20.97	AAI-based (high-confidence)	0	1.01
STL-phage-588	9885	No	NA	15	1	0	Low-quality	Genome-fragment	5.29	HMM-based (lower-bound)	0	1
STL-phage-589	31307	No	NA	45	17	0	Medium-quality	Genome-fragment	81.55	AAI-based (medium-confidence)	0	1
STL-phage-590	17805	No	NA	24	13	0	Low-quality	Genome-fragment	41.9	AAI-based (high-confidence)	0	1
STL-phage-591	10511	No	NA	23	16	0	Low-quality	Genome-fragment	24.52	AAI-based (high-confidence)	0	1
STL-phage-592	74037	No	NA	120	11	3	Medium-quality	Genome-fragment	74.13	HMM-based (lower-bound)	0	1.02
STL-phage-593	6174	No	NA	11	1	0	Low-quality	Genome-fragment	2.78	HMM-based (lower-bound)	0	1.02
STL-phage-594	8824	No	NA	21	1	0	Low-quality	Genome-fragment	16.01	AAI-based (medium-confidence)	0	1
STL-phage-595	9032	No	NA	16	4	0	Low-quality	Genome-fragment	6.79	HMM-based (lower-bound)	0	1
STL-phage-596	21993	No	NA	49	0	0	Not-determined	Genome-fragment	NA	NA	0	1	no viral genes detected
STL-phage-597	25051	No	NA	34	2	0	Medium-quality	Genome-fragment	75.16	AAI-based (medium-confidence)	0	1
STL-phage-598	48121	No	NA	90	3	0	Low-quality	Genome-fragment	42.39	HMM-based (lower-bound)	0	1
STL-phage-599	10439	No	NA	18	0	0	Not-determined	Genome-fragment	NA	NA	0	1	no viral genes detected
STL-phage-600	12705	No	NA	17	1	0	Low-quality	Genome-fragment	19.61	HMM-based (lower-bound)	0	1
STL-phage-601	41509	No	NA	47	7	0	High-quality	High-quality	100	AAI-based (high-confidence)	0	1.01
STL-phage-602	44390	No	NA	71	10	0	Medium-quality	Genome-fragment	57.72	HMM-based (lower-bound)	0	1.01
STL-phage-603	13437	No	NA	30	0	0	Not-determined	Genome-fragment	NA	NA	0	1.05	no viral genes detected
STL-phage-604	459457	No	NA	640	2	264	High-quality	High-quality	100	HMM-based (lower-bound)	0	1
STL-phage-605	49629	No	NA	77	12	2	Medium-quality	Genome-fragment	53.99	HMM-based (lower-bound)	0	1
STL-phage-606	14891	No	NA	24	0	0	Not-determined	Genome-fragment	NA	NA	0	1	no viral genes detected
STL-phage-607	50166	No	NA	81	13	1	Low-quality	Genome-fragment	49.83	HMM-based (lower-bound)	0	1
STL-phage-608	15518	No	NA	32	3	0	Low-quality	Genome-fragment	21.95	HMM-based (lower-bound)	0	1
STL-phage-609	38149	No	NA	58	6	0	Medium-quality	Genome-fragment	87.02	AAI-based (medium-confidence)	0	1
STL-phage-610	35207	No	NA	48	5	0	Medium-quality	Genome-fragment	78.7	AAI-based (medium-confidence)	0	1
STL-phage-611	7300	No	NA	11	2	0	Low-quality	Genome-fragment	7.19	HMM-based (lower-bound)	0	1
STL-phage-612	5977	No	NA	4	1	0	Low-quality	Genome-fragment	13.42	AAI-based (medium-confidence)	0	1
STL-phage-613	5818	No	NA	6	2	0	Low-quality	Genome-fragment	13.06	AAI-based (medium-confidence)	0	1
STL-phage-614	36334	No	NA	50	6	0	Medium-quality	Genome-fragment	82.61	AAI-based (medium-confidence)	0	1
STL-phage-615	15698	No	NA	32	3	0	Low-quality	Genome-fragment	19.6	HMM-based (lower-bound)	0	1
STL-phage-616	7560	No	NA	18	2	0	Low-quality	Genome-fragment	16.51	AAI-based (medium-confidence)	0	1
STL-phage-617	8256	No	NA	21	2	0	Low-quality	Genome-fragment	11.47	HMM-based (lower-bound)	0	1
STL-phage-618	8177	No	NA	23	1	0	Low-quality	Genome-fragment	12.48	HMM-based (lower-bound)	0	1
STL-phage-619	6302	No	NA	14	1	0	Low-quality	Genome-fragment	6.61	AAI-based (medium-confidence)	0	1
STL-phage-620	20743	No	NA	38	7	0	Low-quality	Genome-fragment	36.23	AAI-based (medium-confidence)	0	1
STL-phage-621	22151	No	NA	39	5	0	Low-quality	Genome-fragment	35.44	AAI-based (medium-confidence)	0	1
STL-phage-622	5612	No	NA	12	2	0	Low-quality	Genome-fragment	3.6	HMM-based (lower-bound)	0	1
STL-phage-623	1055187	No	NA	1251	5	597	High-quality	High-quality	100	HMM-based (lower-bound)	0	1
STL-phage-624	6486	No	NA	5	2	0	Low-quality	Genome-fragment	15.32	AAI-based (medium-confidence)	0	1
STL-phage-625	16697	No	NA	28	2	0	Low-quality	Genome-fragment	20.45	HMM-based (lower-bound)	0	1
STL-phage-626	37061	No	NA	56	11	2	Low-quality	Genome-fragment	40.66	HMM-based (lower-bound)	0	1.02
STL-phage-627	46255	Yes	43865	64	13	5	Medium-quality	Genome-fragment	82.31	AAI-based (high-confidence)	5.17	1
STL-phage-628	24363	No	NA	32	7	0	Low-quality	Genome-fragment	32.66	HMM-based (lower-bound)	0	1.01
STL-phage-629	9900	No	NA	13	3	0	Low-quality	Genome-fragment	15.01	HMM-based (lower-bound)	0	1
STL-phage-630	28768	No	NA	43	9	0	Low-quality	Genome-fragment	27.26	HMM-based (lower-bound)	0	1
STL-phage-631	16700	No	NA	16	8	0	Low-quality	Genome-fragment	43.85	AAI-based (medium-confidence)	0	1
STL-phage-632	5867	No	NA	6	3	0	Low-quality	Genome-fragment	9.31	HMM-based (lower-bound)	0	1
STL-phage-633	16326	No	NA	38	2	0	Low-quality	Genome-fragment	12.13	HMM-based (lower-bound)	0	1
STL-phage-634	28987	No	NA	41	2	0	Low-quality	Genome-fragment	18.51	HMM-based (lower-bound)	0	1
STL-phage-635	131246	No	NA	151	4	0	High-quality	High-quality	99.43	HMM-based (lower-bound)	0	1.29
STL-phage-636	36505	No	NA	65	8	1	Medium-quality	Genome-fragment	57.63	AAI-based (high-confidence)	0	1
STL-phage-637	61620	No	NA	96	11	0	Medium-quality	Genome-fragment	83.4	HMM-based (lower-bound)	0	1
STL-phage-638	14973	No	NA	31	2	0	Low-quality	Genome-fragment	24.31	HMM-based (lower-bound)	0	1.01
STL-phage-639	45144	No	NA	71	15	1	High-quality	High-quality	100	AAI-based (medium-confidence)	0	1.01
STL-phage-640	6685	No	NA	13	1	0	Low-quality	Genome-fragment	5.5	HMM-based (lower-bound)	0	1
STL-phage-641	15161	No	NA	13	4	0	Low-quality	Genome-fragment	23.37	AAI-based (medium-confidence)	0	1
STL-phage-642	5208	Yes	926	9	1	2	Low-quality	Genome-fragment	1.6	AAI-based (medium-confidence)	82.22	1
STL-phage-643	7637	No	NA	15	1	0	Low-quality	Genome-fragment	2.9	HMM-based (lower-bound)	0	1
STL-phage-644	16820	No	NA	25	3	0	Low-quality	Genome-fragment	33.89	AAI-based (medium-confidence)	0	1
STL-phage-645	19352	No	NA	33	2	0	Low-quality	Genome-fragment	9.75	HMM-based (lower-bound)	0	1
STL-phage-646	8076	No	NA	18	3	0	Low-quality	Genome-fragment	5.34	HMM-based (lower-bound)	0	1
STL-phage-647	29877	No	NA	54	7	3	Low-quality	Genome-fragment	38.88	HMM-based (lower-bound)	0	1.03
STL-phage-648	18162	No	NA	21	2	0	Medium-quality	Genome-fragment	60.52	AAI-based (medium-confidence)	0	1
STL-phage-649	58211	No	NA	75	14	1	High-quality	High-quality	92.61	AAI-based (medium-confidence)	0	1
STL-phage-650	5243	No	NA	10	5	0	Low-quality	Genome-fragment	6.84	HMM-based (lower-bound)	0	1
STL-phage-651	59699	No	NA	70	31	0	High-quality	High-quality	95.17	AAI-based (high-confidence)	0	1.01
STL-phage-652	12222	No	NA	20	2	0	Low-quality	Genome-fragment	14.96	HMM-based (lower-bound)	0	1
STL-phage-653	12302	No	NA	27	3	0	Low-quality	Genome-fragment	13.23	HMM-based (lower-bound)	0	1
STL-phage-654	1034671	No	NA	1100	2	601	High-quality	High-quality	100	HMM-based (lower-bound)	0	1
STL-phage-655	35918	No	NA	58	9	1	Low-quality	Genome-fragment	38.81	HMM-based (lower-bound)	0	1.01
STL-phage-656	38952	No	NA	43	1	1	High-quality	High-quality	94.18	AAI-based (medium-confidence)	0	1
STL-phage-657	38395	No	NA	54	7	0	Medium-quality	Genome-fragment	75.78	HMM-based (lower-bound)	0	1
STL-phage-658	38399	No	NA	52	6	0	High-quality	High-quality	100	AAI-based (medium-confidence)	0	1.02
STL-phage-659	72233	No	NA	115	8	3	Low-quality	Genome-fragment	24.22	AAI-based (medium-confidence)	0	1.02
STL-phage-660	12535	No	NA	28	2	0	Low-quality	Genome-fragment	12.33	HMM-based (lower-bound)	0	1
STL-phage-661	41948	No	NA	67	12	0	High-quality	High-quality	98.12	AAI-based (medium-confidence)	0	1.01
STL-phage-662	67898	No	NA	147	4	0	Low-quality	Genome-fragment	34.23	HMM-based (lower-bound)	0	1
STL-phage-663	40802	No	NA	52	10	0	Low-quality	Genome-fragment	25.1	HMM-based (lower-bound)	0	1
STL-phage-664	11286	No	NA	21	14	0	Low-quality	Genome-fragment	13.64	AAI-based (medium-confidence)	0	1
STL-phage-665	50195	No	NA	106	5	0	Medium-quality	Genome-fragment	69.68	HMM-based (lower-bound)	0	1
STL-phage-666	5337	No	NA	6	4	0	Low-quality	Genome-fragment	9.04	HMM-based (lower-bound)	0	1
STL-phage-667	11024	No	NA	21	3	0	Low-quality	Genome-fragment	28.66	AAI-based (high-confidence)	0	1
STL-phage-668	42487	No	NA	69	17	0	High-quality	High-quality	100	AAI-based (medium-confidence)	0	1.01
STL-phage-669	80402	No	NA	113	17	1	High-quality	High-quality	100	AAI-based (medium-confidence)	0	1.03	contig >1.5x longer than expected genome length
STL-phage-670	40274	No	NA	88	3	0	Medium-quality	Genome-fragment	71.91	HMM-based (lower-bound)	0	1
STL-phage-671	69906	No	NA	97	38	0	High-quality	High-quality	100	AAI-based (high-confidence)	0	1
STL-phage-672	7306	No	NA	15	1	0	Low-quality	Genome-fragment	11.65	HMM-based (lower-bound)	0	1
STL-phage-673	67961	No	NA	85	13	1	High-quality	High-quality	100	AAI-based (medium-confidence)	0	1
STL-phage-674	42559	No	NA	66	8	1	Medium-quality	Genome-fragment	50.31	HMM-based (lower-bound)	0	1
STL-phage-675	42758	No	NA	67	3	0	Low-quality	Genome-fragment	21.58	HMM-based (lower-bound)	0	1
STL-phage-676	6113	No	NA	11	0	0	Not-determined	Genome-fragment	NA	NA	0	1	no viral genes detected
STL-phage-677	7611	No	NA	19	2	0	Low-quality	Genome-fragment	4.85	AAI-based (medium-confidence)	0	1
STL-phage-678	33792	No	NA	42	4	1	Low-quality	Genome-fragment	44.14	HMM-based (lower-bound)	0	1
STL-phage-679	6203	No	NA	15	0	1	Not-determined	Genome-fragment	NA	NA	0	1	no viral genes detected
STL-phage-680	37367	No	NA	41	6	0	Medium-quality	Genome-fragment	53.66	HMM-based (lower-bound)	0	1
STL-phage-681	9963	No	NA	14	2	0	Low-quality	Genome-fragment	15.89	HMM-based (lower-bound)	0	1
STL-phage-682	9916	No	NA	24	1	1	Low-quality	Genome-fragment	5.37	HMM-based (lower-bound)	0	1.01
STL-phage-683	24239	No	NA	52	2	0	Low-quality	Genome-fragment	16.38	HMM-based (lower-bound)	0	1.02
STL-phage-684	5459	No	NA	6	2	0	Low-quality	Genome-fragment	11.27	AAI-based (medium-confidence)	0	1
STL-phage-685	6630	No	NA	9	2	0	Low-quality	Genome-fragment	8.5	HMM-based (lower-bound)	0	1
STL-phage-686	60692	No	NA	88	41	0	High-quality	High-quality	100	AAI-based (high-confidence)	0	1
STL-phage-687	12364	No	NA	17	4	0	Low-quality	Genome-fragment	13.91	HMM-based (lower-bound)	0	1
STL-phage-688	56117	No	NA	87	4	1	Medium-quality	Genome-fragment	70.17	HMM-based (lower-bound)	0	1.01
STL-phage-689	51973	No	NA	76	7	0	Medium-quality	Genome-fragment	71.46	HMM-based (lower-bound)	0	1.01
STL-phage-690	5973	No	NA	12	1	0	Low-quality	Genome-fragment	0.54	HMM-based (lower-bound)	0	1
STL-phage-691	8464	No	NA	9	1	0	Low-quality	Genome-fragment	0.77	HMM-based (lower-bound)	0	1
STL-phage-692	20524	No	NA	27	3	0	Low-quality	Genome-fragment	26.29	HMM-based (lower-bound)	0	1
STL-phage-693	23455	No	NA	38	2	0	Low-quality	Genome-fragment	12.94	HMM-based (lower-bound)	0	1
STL-phage-694	28762	No	NA	45	4	1	Medium-quality	Genome-fragment	77.97	AAI-based (medium-confidence)	0	1.06
STL-phage-695	21817	No	NA	30	4	0	Low-quality	Genome-fragment	13.65	HMM-based (lower-bound)	0	1
STL-phage-696	17580	No	NA	19	0	2	Not-determined	Genome-fragment	NA	NA	0	1.02	no viral genes detected; low-confidence DTR
STL-phage-697	15844	No	NA	31	2	1	Low-quality	Genome-fragment	11.35	HMM-based (lower-bound)	0	1
STL-phage-698	20083	No	NA	39	0	0	Not-determined	Genome-fragment	NA	NA	0	1	no viral genes detected
STL-phage-699	5840	No	NA	8	1	0	Low-quality	Genome-fragment	4.08	HMM-based (lower-bound)	0	1
STL-phage-700	36790	No	NA	81	20	1	Medium-quality	Genome-fragment	75.31	AAI-based (high-confidence)	0	1
STL-phage-701	7961	No	NA	12	4	0	Low-quality	Genome-fragment	17.77	AAI-based (high-confidence)	0	1
STL-phage-702	12255	No	NA	15	2	0	Low-quality	Genome-fragment	17.25	HMM-based (lower-bound)	0	1
STL-phage-703	23760	No	NA	49	4	0	Low-quality	Genome-fragment	36.36	HMM-based (lower-bound)	0	1
STL-phage-704	13692	No	NA	29	8	0	Low-quality	Genome-fragment	24.74	HMM-based (lower-bound)	0	1
STL-phage-705	17935	No	NA	27	13	0	Low-quality	Genome-fragment	43.25	AAI-based (medium-confidence)	0	1
STL-phage-706	21035	No	NA	41	1	0	Low-quality	Genome-fragment	24.57	HMM-based (lower-bound)	0	1.01
STL-phage-707	20135	No	NA	38	1	0	Low-quality	Genome-fragment	36.05	AAI-based (medium-confidence)	0	1
STL-phage-708	16043	No	NA	23	5	0	Low-quality	Genome-fragment	38.84	AAI-based (medium-confidence)	0	1
STL-phage-709	9048	No	NA	17	0	0	Not-determined	Genome-fragment	NA	NA	0	1	no viral genes detected
STL-phage-710	5851	No	NA	10	2	0	Low-quality	Genome-fragment	5.27	HMM-based (lower-bound)	0	1
STL-phage-711	10618	No	NA	27	2	0	Low-quality	Genome-fragment	4.57	HMM-based (lower-bound)	0	1
STL-phage-712	11125	No	NA	26	0	0	Not-determined	Genome-fragment	NA	NA	0	1	no viral genes detected
STL-phage-713	11073	No	NA	23	2	0	Low-quality	Genome-fragment	7.4	HMM-based (lower-bound)	0	1
STL-phage-714	8535	No	NA	13	2	0	Low-quality	Genome-fragment	5.7	HMM-based (lower-bound)	0	1
STL-phage-715	8938	No	NA	16	1	0	Low-quality	Genome-fragment	11.98	HMM-based (lower-bound)	0	1
STL-phage-716	14666	No	NA	26	8	0	Low-quality	Genome-fragment	18.11	HMM-based (lower-bound)	0	1
STL-phage-717	18480	No	NA	49	3	0	Low-quality	Genome-fragment	28.04	HMM-based (lower-bound)	0	1.01
STL-phage-718	55267	Yes	37748	72	13	8	Medium-quality	Genome-fragment	66.03	HMM-based (lower-bound)	31.7	1	low-confidence DTR
STL-phage-719	30368	No	NA	40	2	0	Medium-quality	Genome-fragment	56.83	AAI-based (medium-confidence)	0	1
STL-phage-720	34320	No	NA	46	0	0	High-quality	High-quality	100	AAI-based (medium-confidence)	0	1.38	no viral genes detected; contig >1.5x longer than expected genome length
STL-phage-721	7175	No	NA	11	7	0	Low-quality	Genome-fragment	19.48	AAI-based (medium-confidence)	0	1
STL-phage-722	36233	No	NA	63	8	1	Low-quality	Genome-fragment	40.2	HMM-based (lower-bound)	0	1
STL-phage-723	8307	No	NA	11	6	0	Low-quality	Genome-fragment	17.81	AAI-based (medium-confidence)	0	1
STL-phage-724	14217	No	NA	31	6	0	Low-quality	Genome-fragment	16.34	HMM-based (lower-bound)	0	1.03
STL-phage-725	12986	No	NA	18	8	0	Low-quality	Genome-fragment	23.45	HMM-based (lower-bound)	0	1
STL-phage-726	19925	No	NA	34	2	1	Low-quality	Genome-fragment	13.02	HMM-based (lower-bound)	0	1.01
STL-phage-727	20576	No	NA	38	9	0	Low-quality	Genome-fragment	29.76	HMM-based (lower-bound)	0	1
STL-phage-728	28855	No	NA	68	1	0	Low-quality	Genome-fragment	25.01	AAI-based (high-confidence)	0	1
STL-phage-729	18007	No	NA	36	9	0	Low-quality	Genome-fragment	19.18	HMM-based (lower-bound)	0	1
STL-phage-730	25720	No	NA	36	3	0	Low-quality	Genome-fragment	23.58	HMM-based (lower-bound)	0	1
STL-phage-731	6400	No	NA	19	2	0	Low-quality	Genome-fragment	4.68	HMM-based (lower-bound)	0	1
STL-phage-732	30710	No	NA	58	27	0	Medium-quality	Genome-fragment	65.16	AAI-based (high-confidence)	0	1
STL-phage-733	41197	No	NA	54	4	1	Medium-quality	Genome-fragment	50.63	HMM-based (lower-bound)	0	1
STL-phage-734	17172	No	NA	35	2	0	Low-quality	Genome-fragment	6.79	HMM-based (lower-bound)	0	1
STL-phage-735	13140	No	NA	27	4	0	Low-quality	Genome-fragment	17.48	HMM-based (lower-bound)	0	1
STL-phage-736	6639	No	NA	16	1	0	Low-quality	Genome-fragment	4.3	HMM-based (lower-bound)	0	1
STL-phage-737	13693	No	NA	34	1	0	Low-quality	Genome-fragment	20.87	HMM-based (lower-bound)	0	1
STL-phage-738	35067	No	NA	54	3	1	Medium-quality	Genome-fragment	70.47	HMM-based (lower-bound)	0	1
STL-phage-739	35857	No	NA	56	6	0	Medium-quality	Genome-fragment	51.95	HMM-based (lower-bound)	0	1.12
STL-phage-740	35422	No	NA	61	16	0	High-quality	High-quality	94.7	AAI-based (high-confidence)	0	1
STL-phage-741	13357	No	NA	32	6	0	Low-quality	Genome-fragment	25.44	AAI-based (medium-confidence)	0	1
STL-phage-742	9600	No	NA	14	1	0	Low-quality	Genome-fragment	13.89	HMM-based (lower-bound)	0	1
STL-phage-743	106426	No	NA	140	30	0	High-quality	High-quality	96.44	HMM-based (lower-bound)	0	1.04
STL-phage-744	40419	No	NA	58	12	2	High-quality	High-quality	100	AAI-based (medium-confidence)	0	1.01
STL-phage-745	11501	No	NA	16	2	0	Low-quality	Genome-fragment	10.4	HMM-based (lower-bound)	0	1
STL-phage-746	50661	No	NA	66	19	0	High-quality	High-quality	100	AAI-based (medium-confidence)	0	1
STL-phage-747	16396	No	NA	36	3	2	Low-quality	Genome-fragment	29.78	HMM-based (lower-bound)	0	1
STL-phage-748	10826	No	NA	24	1	1	Low-quality	Genome-fragment	6.5	HMM-based (lower-bound)	0	1
STL-phage-749	32453	No	NA	60	1	2	Low-quality	Genome-fragment	23.2	HMM-based (lower-bound)	0	1.01
STL-phage-750	43090	No	NA	79	13	0	Medium-quality	Genome-fragment	59.32	HMM-based (lower-bound)	0	1
STL-phage-751	5820	No	NA	11	1	1	Low-quality	Genome-fragment	7.7	HMM-based (lower-bound)	0	1
STL-phage-752	13844	No	NA	18	7	0	Low-quality	Genome-fragment	33.58	AAI-based (medium-confidence)	0	1
STL-phage-753	8348	No	NA	17	0	0	Not-determined	Genome-fragment	NA	NA	0	1	no viral genes detected
STL-phage-754	6120	No	NA	12	1	0	Low-quality	Genome-fragment	8.03	HMM-based (lower-bound)	0	1.01
STL-phage-755	40186	No	NA	61	4	0	Medium-quality	Genome-fragment	55.94	HMM-based (lower-bound)	0	1.01
STL-phage-756	35100	No	NA	57	4	1	Low-quality	Genome-fragment	49.64	HMM-based (lower-bound)	0	1.01
STL-phage-757	26149	No	NA	38	3	0	Low-quality	Genome-fragment	35.16	HMM-based (lower-bound)	0	1
STL-phage-758	26050	No	NA	40	6	0	Low-quality	Genome-fragment	30.24	HMM-based (lower-bound)	0	1
STL-phage-759	32415	No	NA	55	2	0	Medium-quality	Genome-fragment	53.11	HMM-based (lower-bound)	0	1.01
STL-phage-760	9359	No	NA	15	0	0	Not-determined	Genome-fragment	NA	NA	0	1.02	no viral genes detected
STL-phage-761	14506	No	NA	11	3	0	Low-quality	Genome-fragment	20.19	HMM-based (lower-bound)	0	1
STL-phage-762	14818	No	NA	21	2	0	Low-quality	Genome-fragment	35.33	AAI-based (high-confidence)	0	1
STL-phage-763	47551	No	NA	85	4	0	Medium-quality	Genome-fragment	66.27	HMM-based (lower-bound)	0	1.02
STL-phage-764	18913	No	NA	39	1	0	Low-quality	Genome-fragment	45	HMM-based (lower-bound)	0	1
STL-phage-765	12520	No	NA	13	4	0	Low-quality	Genome-fragment	8.11	HMM-based (lower-bound)	0	1
STL-phage-766	11843	No	NA	17	4	0	Low-quality	Genome-fragment	8.69	HMM-based (lower-bound)	0	1
STL-phage-767	434910	No	NA	645	0	210	Not-determined	Genome-fragment	NA	NA	0	1	no viral genes detected
STL-phage-768	77585	No	NA	121	11	1	Medium-quality	Genome-fragment	66.63	HMM-based (lower-bound)	0	1
STL-phage-769	46964	No	NA	77	10	0	High-quality	High-quality	91.74	AAI-based (medium-confidence)	0	1
STL-phage-770	44760	No	NA	74	11	0	Medium-quality	Genome-fragment	60.89	HMM-based (lower-bound)	0	1
STL-phage-771	45931	No	NA	83	29	2	Low-quality	Genome-fragment	49.11	HMM-based (lower-bound)	0	1
STL-phage-772	13213	No	NA	25	0	0	Not-determined	Genome-fragment	NA	NA	0	1.01	no viral genes detected
STL-phage-773	16723	No	NA	40	6	0	Low-quality	Genome-fragment	43.56	AAI-based (medium-confidence)	0	1
STL-phage-774	11538	No	NA	23	8	0	Low-quality	Genome-fragment	30.05	AAI-based (high-confidence)	0	1.02
STL-phage-775	12609	No	NA	22	5	0	Low-quality	Genome-fragment	25.85	AAI-based (high-confidence)	0	1.01
STL-phage-776	20334	No	NA	47	7	0	Medium-quality	Genome-fragment	52.97	AAI-based (high-confidence)	0	1
STL-phage-777	17442	No	NA	19	1	0	Low-quality	Genome-fragment	10.69	HMM-based (lower-bound)	0	1
STL-phage-778	14956	No	NA	19	10	0	Low-quality	Genome-fragment	35.05	AAI-based (medium-confidence)	0	1
STL-phage-779	42549	No	NA	48	19	1	Complete	High-quality	100	DTR (high-confidence)	0	1.01
STL-phage-780	36039	No	NA	41	5	0	Medium-quality	Genome-fragment	57.08	AAI-based (medium-confidence)	0	1.01
STL-phage-781	20630	No	NA	34	2	0	Low-quality	Genome-fragment	13.19	HMM-based (lower-bound)	0	1
STL-phage-782	7926	No	NA	17	0	0	Not-determined	Genome-fragment	NA	NA	0	1.01	no viral genes detected
STL-phage-783	68098	No	NA	127	8	0	Low-quality	Genome-fragment	37.67	HMM-based (lower-bound)	0	1.01
STL-phage-784	11979	No	NA	16	1	0	Low-quality	Genome-fragment	18.22	HMM-based (lower-bound)	0	1.01
STL-phage-785	54440	No	NA	67	21	0	High-quality	High-quality	100	AAI-based (high-confidence)	0	1
STL-phage-786	6856	No	NA	15	7	0	Low-quality	Genome-fragment	9.99	HMM-based (lower-bound)	0	1
STL-phage-787	7732	No	NA	10	3	0	Low-quality	Genome-fragment	12.73	HMM-based (lower-bound)	0	1
STL-phage-788	27223	No	NA	50	1	0	Low-quality	Genome-fragment	34.14	HMM-based (lower-bound)	0	1
STL-phage-789	8196	No	NA	19	1	0	Low-quality	Genome-fragment	4.57	HMM-based (lower-bound)	0	1
STL-phage-790	40390	No	NA	68	19	0	High-quality	High-quality	93.46	AAI-based (medium-confidence)	0	1
STL-phage-791	68052	No	NA	124	28	1	High-quality	High-quality	100	AAI-based (high-confidence)	0	1.02
STL-phage-792	28243	No	NA	53	19	0	Low-quality	Genome-fragment	39.32	HMM-based (lower-bound)	0	1
STL-phage-793	7083	No	NA	10	0	0	Not-determined	Genome-fragment	NA	NA	0	1	no viral genes detected
STL-phage-794	7946	No	NA	12	1	0	Low-quality	Genome-fragment	19.17	AAI-based (high-confidence)	0	1
STL-phage-795	39930	No	NA	56	16	0	Medium-quality	Genome-fragment	87.63	AAI-based (high-confidence)	0	1
STL-phage-796	66049	No	NA	117	6	0	Medium-quality	Genome-fragment	74.68	HMM-based (lower-bound)	0	1
STL-phage-797	40600	No	NA	75	3	0	Medium-quality	Genome-fragment	50.1	HMM-based (lower-bound)	0	1
STL-phage-798	14868	No	NA	30	4	0	Low-quality	Genome-fragment	18.62	HMM-based (lower-bound)	0	1
STL-phage-799	15854	No	NA	24	9	0	Low-quality	Genome-fragment	25.84	HMM-based (lower-bound)	0	1
STL-phage-800	6227	No	NA	7	4	0	Low-quality	Genome-fragment	6.24	HMM-based (lower-bound)	0	1
STL-phage-801	205487	No	NA	232	39	3	High-quality	High-quality	100	AAI-based (medium-confidence)	0	1.02	contig >1.5x longer than expected genome length
STL-phage-802	18745	No	NA	37	0	0	Not-determined	Genome-fragment	NA	NA	0	1	no viral genes detected
STL-phage-803	66593	No	NA	109	3	0	Medium-quality	Genome-fragment	58.14	HMM-based (lower-bound)	0	1
STL-phage-804	9540	No	NA	14	3	0	Low-quality	Genome-fragment	16.37	AAI-based (medium-confidence)	0	1
STL-phage-805	61961	No	NA	83	24	1	Medium-quality	Genome-fragment	84.95	HMM-based (lower-bound)	0	1.1
STL-phage-806	40001	No	NA	81	7	0	Medium-quality	Genome-fragment	61.21	HMM-based (lower-bound)	0	1.01
STL-phage-807	11038	No	NA	16	4	0	Low-quality	Genome-fragment	8.8	HMM-based (lower-bound)	0	1.01
STL-phage-808	15296	No	NA	27	5	0	Low-quality	Genome-fragment	29	AAI-based (medium-confidence)	0	1.02
STL-phage-809	13733	No	NA	23	0	0	Not-determined	Genome-fragment	NA	NA	0	1	no viral genes detected
STL-phage-810	57678	No	NA	83	7	2	High-quality	High-quality	99.85	AAI-based (medium-confidence)	0	1.02
STL-phage-811	32923	No	NA	55	4	0	Medium-quality	Genome-fragment	81.38	AAI-based (medium-confidence)	0	1
STL-phage-812	44529	No	NA	55	5	0	High-quality	High-quality	100	AAI-based (medium-confidence)	0	1
STL-phage-813	37946	No	NA	70	17	0	Medium-quality	Genome-fragment	55.27	HMM-based (lower-bound)	0	1
STL-phage-814	36248	No	NA	69	7	0	Medium-quality	Genome-fragment	70.7	HMM-based (lower-bound)	0	1
STL-phage-815	28115	No	NA	43	13	0	Medium-quality	Genome-fragment	79.72	AAI-based (medium-confidence)	0	1.01
STL-phage-816	8506	No	NA	12	3	0	Low-quality	Genome-fragment	14.64	HMM-based (lower-bound)	0	1
STL-phage-817	35393	No	NA	58	14	0	Low-quality	Genome-fragment	44.9	HMM-based (lower-bound)	0	1
STL-phage-818	42387	No	NA	62	8	0	High-quality	High-quality	100	AAI-based (medium-confidence)	0	1
STL-phage-819	5666	No	NA	6	1	0	Low-quality	Genome-fragment	14.69	AAI-based (high-confidence)	0	1
STL-phage-820	33574	No	NA	44	15	0	Medium-quality	Genome-fragment	86.45	AAI-based (high-confidence)	0	1
STL-phage-821	47957	No	NA	54	23	0	High-quality	High-quality	100	AAI-based (high-confidence)	0	1
STL-phage-822	9244	No	NA	17	3	0	Low-quality	Genome-fragment	19.4	AAI-based (medium-confidence)	0	1
STL-phage-823	6203	No	NA	7	2	0	Low-quality	Genome-fragment	3.21	HMM-based (lower-bound)	0	1
STL-phage-824	72011	No	NA	121	22	7	Complete	High-quality	100	DTR (high-confidence)	0	1
STL-phage-825	38391	No	NA	63	8	1	Low-quality	Genome-fragment	43.31	AAI-based (medium-confidence)	0	1
STL-phage-826	63196	No	NA	107	6	0	Medium-quality	Genome-fragment	55.98	HMM-based (lower-bound)	0	1
STL-phage-827	44641	No	NA	65	15	1	High-quality	High-quality	100	AAI-based (medium-confidence)	0	1.01
STL-phage-828	61363	No	NA	77	7	1	Medium-quality	Genome-fragment	84.1	HMM-based (lower-bound)	0	1
STL-phage-829	19679	No	NA	39	2	0	Low-quality	Genome-fragment	34.71	HMM-based (lower-bound)	0	1
STL-phage-830	8426	No	NA	14	2	0	Low-quality	Genome-fragment	9.69	HMM-based (lower-bound)	0	1
STL-phage-831	44832	No	NA	44	7	1	Medium-quality	Genome-fragment	67.39	HMM-based (lower-bound)	0	1.01
STL-phage-832	42169	No	NA	66	17	0	High-quality	High-quality	100	AAI-based (high-confidence)	0	1.01
STL-phage-833	37223	No	NA	50	11	0	Low-quality	Genome-fragment	45.28	HMM-based (lower-bound)	0	1
STL-phage-834	16573	No	NA	25	1	0	Low-quality	Genome-fragment	17.79	HMM-based (lower-bound)	0	1
STL-phage-835	23028	No	NA	26	6	0	Low-quality	Genome-fragment	19.36	HMM-based (lower-bound)	0	1
STL-phage-836	40881	No	NA	85	11	0	Low-quality	Genome-fragment	48.58	HMM-based (lower-bound)	0	1.01
STL-phage-837	29802	No	NA	39	5	1	Low-quality	Genome-fragment	19.05	HMM-based (lower-bound)	0	1.03
STL-phage-838	7520	No	NA	18	3	0	Low-quality	Genome-fragment	13.27	HMM-based (lower-bound)	0	1
STL-phage-839	6167	No	NA	11	2	0	Low-quality	Genome-fragment	7.32	HMM-based (lower-bound)	0	1
STL-phage-840	72021	No	NA	134	11	0	Medium-quality	Genome-fragment	89.09	HMM-based (lower-bound)	0	1.08
STL-phage-841	42056	No	NA	83	15	1	High-quality	High-quality	99.29	AAI-based (high-confidence)	0	1.01
STL-phage-842	45771	No	NA	67	11	0	Low-quality	Genome-fragment	34.39	HMM-based (lower-bound)	0	1.01
STL-phage-843	14864	No	NA	29	0	0	Not-determined	Genome-fragment	NA	NA	0	1	no viral genes detected
STL-phage-844	7471	No	NA	11	0	0	Not-determined	Genome-fragment	NA	NA	0	1	no viral genes detected
STL-phage-845	7125	No	NA	11	0	0	Low-quality	Genome-fragment	6.34	AAI-based (medium-confidence)	0	1	no viral genes detected
STL-phage-846	6887	No	NA	9	2	0	Low-quality	Genome-fragment	7.92	HMM-based (lower-bound)	0	1
STL-phage-847	36475	No	NA	51	16	0	High-quality	High-quality	100	AAI-based (medium-confidence)	0	1
STL-phage-848	11102	No	NA	29	2	0	Low-quality	Genome-fragment	10.92	HMM-based (lower-bound)	0	1
STL-phage-849	11550	No	NA	29	4	0	Low-quality	Genome-fragment	8.54	HMM-based (lower-bound)	0	1
STL-phage-850	11903	No	NA	35	2	0	Low-quality	Genome-fragment	9.84	HMM-based (lower-bound)	0	1
STL-phage-851	6903	No	NA	21	1	0	Low-quality	Genome-fragment	7.7	HMM-based (lower-bound)	0	1
STL-phage-852	20679	No	NA	39	3	2	Low-quality	Genome-fragment	15.82	AAI-based (medium-confidence)	0	1
STL-phage-853	39504	No	NA	71	12	1	Medium-quality	Genome-fragment	59.81	HMM-based (lower-bound)	0	1
STL-phage-854	29975	No	NA	61	10	3	Low-quality	Genome-fragment	35.14	HMM-based (lower-bound)	0	1
STL-phage-855	38003	No	NA	36	1	0	Low-quality	Genome-fragment	23.99	HMM-based (lower-bound)	0	1
STL-phage-856	54258	No	NA	73	14	2	Medium-quality	Genome-fragment	64.5	HMM-based (lower-bound)	0	1
STL-phage-857	6627	No	NA	16	1	0	Low-quality	Genome-fragment	12.16	AAI-based (medium-confidence)	0	1
STL-phage-858	14616	No	NA	33	1	0	Low-quality	Genome-fragment	15.18	HMM-based (lower-bound)	0	1
STL-phage-859	14329	No	NA	34	3	0	Low-quality	Genome-fragment	14.37	HMM-based (lower-bound)	0	1
STL-phage-860	5153	No	NA	10	0	0	Not-determined	Genome-fragment	NA	NA	0	1	no viral genes detected
STL-phage-861	9376	No	NA	25	3	0	Low-quality	Genome-fragment	11.44	HMM-based (lower-bound)	0	1
STL-phage-862	8210	No	NA	21	3	0	Low-quality	Genome-fragment	10.49	HMM-based (lower-bound)	0	1
STL-phage-863	15138	No	NA	26	1	0	Low-quality	Genome-fragment	13.58	HMM-based (lower-bound)	0	1
STL-phage-864	85164	No	NA	118	18	5	Low-quality	Genome-fragment	40.39	HMM-based (lower-bound)	0	1
STL-phage-865	28866	No	NA	25	3	1	Medium-quality	Genome-fragment	73.5	AAI-based (medium-confidence)	0	1
STL-phage-866	19243	No	NA	26	3	0	Low-quality	Genome-fragment	28.95	AAI-based (medium-confidence)	0	1
STL-phage-867	38393	No	NA	61	7	0	Low-quality	Genome-fragment	47.98	HMM-based (lower-bound)	0	1
STL-phage-868	34793	No	NA	62	13	0	Medium-quality	Genome-fragment	51.02	HMM-based (lower-bound)	0	1
STL-phage-869	42361	No	NA	92	13	0	Medium-quality	Genome-fragment	55.11	HMM-based (lower-bound)	0	1
STL-phage-870	10334	No	NA	14	0	0	Not-determined	Genome-fragment	NA	NA	0	1.01	no viral genes detected
STL-phage-871	43565	No	NA	72	19	0	High-quality	High-quality	100	AAI-based (medium-confidence)	0	1.04
STL-phage-872	50445	No	NA	80	26	0	High-quality	High-quality	100	AAI-based (medium-confidence)	0	1.12
STL-phage-873	40083	No	NA	66	15	0	High-quality	High-quality	96.65	AAI-based (medium-confidence)	0	1.01
STL-phage-874	19140	No	NA	37	4	0	Low-quality	Genome-fragment	22.34	HMM-based (lower-bound)	0	1
STL-phage-875	22386	No	NA	26	3	0	Low-quality	Genome-fragment	14.15	HMM-based (lower-bound)	0	1
STL-phage-876	23581	No	NA	37	20	0	Low-quality	Genome-fragment	32.46	AAI-based (medium-confidence)	0	1
STL-phage-877	16180	No	NA	20	11	0	Low-quality	Genome-fragment	20.5	HMM-based (lower-bound)	0	1
STL-phage-878	8030	No	NA	18	0	0	Not-determined	Genome-fragment	NA	NA	0	1	no viral genes detected
STL-phage-879	27150	No	NA	53	3	0	Low-quality	Genome-fragment	45.27	HMM-based (lower-bound)	0	1
STL-phage-880	20387	No	NA	28	1	0	Low-quality	Genome-fragment	10.96	HMM-based (lower-bound)	0	1
STL-phage-881	19451	No	NA	43	3	0	Low-quality	Genome-fragment	11.72	HMM-based (lower-bound)	0	1
STL-phage-882	50032	No	NA	88	3	0	Medium-quality	Genome-fragment	58.94	HMM-based (lower-bound)	0	1.04
STL-phage-883	8447	No	NA	20	2	0	Low-quality	Genome-fragment	11.2	HMM-based (lower-bound)	0	1.03
STL-phage-884	21309	No	NA	39	2	0	Low-quality	Genome-fragment	11.38	HMM-based (lower-bound)	0	1
STL-phage-885	35497	No	NA	61	10	0	Medium-quality	Genome-fragment	51.03	HMM-based (lower-bound)	0	1.01
STL-phage-886	14400	No	NA	21	3	1	Low-quality	Genome-fragment	24.74	HMM-based (lower-bound)	0	1
STL-phage-887	16469	No	NA	26	1	0	Low-quality	Genome-fragment	14.77	HMM-based (lower-bound)	0	1.06
STL-phage-888	41904	No	NA	63	5	1	Medium-quality	Genome-fragment	52.9	HMM-based (lower-bound)	0	1
STL-phage-889	75359	No	NA	96	39	0	Complete	High-quality	100	DTR (high-confidence)	0	1.01
STL-phage-890	36785	No	NA	63	19	1	Low-quality	Genome-fragment	46.49	HMM-based (lower-bound)	0	1
STL-phage-891	18986	No	NA	35	2	0	Low-quality	Genome-fragment	12.76	HMM-based (lower-bound)	0	1
STL-phage-892	24227	No	NA	42	14	0	Low-quality	Genome-fragment	30.32	HMM-based (lower-bound)	0	1
STL-phage-893	24178	No	NA	43	10	0	Medium-quality	Genome-fragment	55.25	AAI-based (medium-confidence)	0	1
STL-phage-894	10880	No	NA	10	4	1	Low-quality	Genome-fragment	20.54	HMM-based (lower-bound)	0	1
STL-phage-895	15900	No	NA	33	3	0	Low-quality	Genome-fragment	15.35	HMM-based (lower-bound)	0	1.02
STL-phage-896	65676	No	NA	102	0	1	Not-determined	Genome-fragment	NA	NA	0	1	no viral genes detected
STL-phage-897	29843	No	NA	64	2	0	Low-quality	Genome-fragment	34.6	HMM-based (lower-bound)	0	1
STL-phage-898	51842	No	NA	63	2	1	Complete	High-quality	100	DTR (high-confidence)	0	1
STL-phage-899	10788	No	NA	27	2	0	Low-quality	Genome-fragment	7.31	HMM-based (lower-bound)	0	1
STL-phage-900	9813	No	NA	28	1	0	Low-quality	Genome-fragment	6.19	HMM-based (lower-bound)	0	1
STL-phage-901	12360	No	NA	26	4	0	Low-quality	Genome-fragment	23.37	AAI-based (medium-confidence)	0	1
STL-phage-902	11361	No	NA	26	5	0	Low-quality	Genome-fragment	14.43	HMM-based (lower-bound)	0	1
STL-phage-903	32931	No	NA	54	5	0	Low-quality	Genome-fragment	44.18	HMM-based (lower-bound)	0	1
STL-phage-904	48774	No	NA	87	1	0	High-quality	High-quality	100	AAI-based (medium-confidence)	0	1.03
STL-phage-905	43635	No	NA	61	11	0	Medium-quality	Genome-fragment	54.52	HMM-based (lower-bound)	0	1.01
STL-phage-906	12817	No	NA	19	0	0	Low-quality	Genome-fragment	25.91	AAI-based (high-confidence)	0	1	no viral genes detected
STL-phage-907	24142	No	NA	38	1	0	Low-quality	Genome-fragment	14.6	HMM-based (lower-bound)	0	1
STL-phage-908	15676	No	NA	26	2	1	Low-quality	Genome-fragment	31.77	AAI-based (medium-confidence)	0	1
STL-phage-909	54585	No	NA	93	4	2	Medium-quality	Genome-fragment	81.78	HMM-based (lower-bound)	0	1
STL-phage-910	42097	No	NA	60	7	0	Medium-quality	Genome-fragment	53.98	HMM-based (lower-bound)	0	1
STL-phage-911	18526	No	NA	35	3	0	Low-quality	Genome-fragment	18.5	HMM-based (lower-bound)	0	1
STL-phage-912	24215	No	NA	38	3	0	Medium-quality	Genome-fragment	55.74	AAI-based (medium-confidence)	0	1
STL-phage-913	39115	No	NA	55	7	1	High-quality	High-quality	100	AAI-based (medium-confidence)	0	1
STL-phage-914	13842	No	NA	15	4	0	Low-quality	Genome-fragment	17.55	HMM-based (lower-bound)	0	1
STL-phage-915	41266	No	NA	64	10	0	Medium-quality	Genome-fragment	59.78	HMM-based (lower-bound)	0	1
STL-phage-916	5592	No	NA	10	0	1	Not-determined	Genome-fragment	NA	NA	0	1.04	no viral genes detected
STL-phage-917	45590	No	NA	65	6	0	Medium-quality	Genome-fragment	64	HMM-based (lower-bound)	0	1
STL-phage-918	14941	No	NA	28	2	0	Low-quality	Genome-fragment	17.09	HMM-based (lower-bound)	0	1
STL-phage-919	47175	No	NA	62	6	0	Medium-quality	Genome-fragment	73.69	AAI-based (medium-confidence)	0	1
STL-phage-920	22775	No	NA	28	7	0	Low-quality	Genome-fragment	29.92	HMM-based (lower-bound)	0	1
STL-phage-921	22030	No	NA	40	0	0	Not-determined	Genome-fragment	NA	NA	0	1.01	no viral genes detected
STL-phage-922	24244	No	NA	45	4	0	Low-quality	Genome-fragment	21.78	HMM-based (lower-bound)	0	1.01
STL-phage-923	42719	No	NA	47	2	1	Low-quality	Genome-fragment	27.8	AAI-based (medium-confidence)	0	1
STL-phage-924	14808	No	NA	21	1	0	Low-quality	Genome-fragment	9.58	HMM-based (lower-bound)	0	1
STL-phage-925	39425	No	NA	55	9	1	Low-quality	Genome-fragment	49.7	HMM-based (lower-bound)	0	1
STL-phage-926	5948	No	NA	14	1	0	Low-quality	Genome-fragment	5.28	HMM-based (lower-bound)	0	1.05
STL-phage-927	40214	No	NA	68	14	1	Medium-quality	Genome-fragment	69.7	AAI-based (high-confidence)	0	1
STL-phage-928	33173	No	NA	62	9	0	High-quality	High-quality	100	AAI-based (high-confidence)	0	1.01
STL-phage-929	8641	No	NA	17	0	0	Not-determined	Genome-fragment	NA	NA	0	1	no viral genes detected
STL-phage-930	12741	No	NA	25	2	1	Low-quality	Genome-fragment	11.48	HMM-based (lower-bound)	0	1.01
STL-phage-931	5050	No	NA	10	0	0	Not-determined	Genome-fragment	NA	NA	0	1	no viral genes detected
STL-phage-932	13128	No	NA	26	3	0	Low-quality	Genome-fragment	10.93	HMM-based (lower-bound)	0	1
STL-phage-933	30169	No	NA	48	12	0	Medium-quality	Genome-fragment	51.45	AAI-based (medium-confidence)	0	1
STL-phage-934	5747	No	NA	10	2	0	Low-quality	Genome-fragment	3.63	HMM-based (lower-bound)	0	1
STL-phage-935	13554	No	NA	28	2	0	Low-quality	Genome-fragment	30.98	AAI-based (medium-confidence)	0	1
STL-phage-936	13155	No	NA	21	3	0	Low-quality	Genome-fragment	15.37	HMM-based (lower-bound)	0	1
STL-phage-937	79605	No	NA	144	7	1	Medium-quality	Genome-fragment	57.98	HMM-based (lower-bound)	0	1
STL-phage-938	223218	No	NA	319	90	6	High-quality	High-quality	100	AAI-based (medium-confidence)	0	1.02
STL-phage-939	75766	No	NA	188	22	3	Low-quality	Genome-fragment	42.61	HMM-based (lower-bound)	0	1.02
STL-phage-940	38048	No	NA	62	21	1	Medium-quality	Genome-fragment	54.26	HMM-based (lower-bound)	0	1.01
STL-phage-941	21489	No	NA	32	5	0	Low-quality	Genome-fragment	21.04	HMM-based (lower-bound)	0	1
STL-phage-942	41384	No	NA	74	10	1	Medium-quality	Genome-fragment	65.99	HMM-based (lower-bound)	0	1.01
STL-phage-943	29498	No	NA	67	8	0	Low-quality	Genome-fragment	42.69	HMM-based (lower-bound)	0	1.01
STL-phage-944	16860	No	NA	35	5	0	Low-quality	Genome-fragment	26.07	HMM-based (lower-bound)	0	1.01
STL-phage-945	14345	No	NA	23	1	0	Low-quality	Genome-fragment	34.13	HMM-based (lower-bound)	0	1
STL-phage-946	28323	No	NA	35	3	0	Medium-quality	Genome-fragment	53.15	AAI-based (medium-confidence)	0	1
STL-phage-947	36298	No	NA	46	14	0	High-quality	High-quality	96.35	AAI-based (medium-confidence)	0	1.01
STL-phage-948	37660	No	NA	65	14	0	High-quality	High-quality	91.8	AAI-based (high-confidence)	0	1
STL-phage-949	48944	No	NA	81	16	1	Medium-quality	Genome-fragment	59.03	HMM-based (lower-bound)	0	1.05
STL-phage-950	7903	No	NA	13	0	0	Not-determined	Genome-fragment	NA	NA	0	1.01	no viral genes detected; low-confidence DTR
STL-phage-951	7851	No	NA	9	0	0	Not-determined	Genome-fragment	NA	NA	0	1	no viral genes detected
STL-phage-952	6739	No	NA	19	2	0	Low-quality	Genome-fragment	3.76	AAI-based (medium-confidence)	0	1
STL-phage-953	171071	No	NA	283	18	5	High-quality	High-quality	98	AAI-based (medium-confidence)	0	1
STL-phage-954	25038	No	NA	37	4	1	Low-quality	Genome-fragment	46.61	AAI-based (medium-confidence)	0	1
STL-phage-955	17995	No	NA	28	3	2	Low-quality	Genome-fragment	45.49	AAI-based (medium-confidence)	0	1
STL-phage-956	46193	No	NA	74	10	1	Medium-quality	Genome-fragment	58.2	HMM-based (lower-bound)	0	1
STL-phage-957	31122	No	NA	46	13	1	Low-quality	Genome-fragment	42.88	HMM-based (lower-bound)	0	1
STL-phage-958	17552	No	NA	29	1	0	Low-quality	Genome-fragment	11.07	HMM-based (lower-bound)	0	1
STL-phage-959	6991	No	NA	13	2	1	Low-quality	Genome-fragment	11.6	HMM-based (lower-bound)	0	1
STL-phage-960	7531	No	NA	14	2	1	Low-quality	Genome-fragment	15.06	AAI-based (medium-confidence)	0	1
STL-phage-961	31186	No	NA	57	13	1	Low-quality	Genome-fragment	36.92	HMM-based (lower-bound)	0	1
STL-phage-962	30716	No	NA	50	5	0	Low-quality	Genome-fragment	45.38	HMM-based (lower-bound)	0	1.01
STL-phage-963	8114	No	NA	14	0	0	Not-determined	Genome-fragment	NA	NA	0	1	no viral genes detected
STL-phage-964	7945	No	NA	15	1	0	Low-quality	Genome-fragment	13.87	HMM-based (lower-bound)	0	1
STL-phage-965	17306	No	NA	37	3	1	Low-quality	Genome-fragment	19.33	HMM-based (lower-bound)	0	1
STL-phage-966	44521	No	NA	66	6	1	Low-quality	Genome-fragment	47.73	HMM-based (lower-bound)	0	1.01
STL-phage-967	17155	No	NA	12	6	0	Low-quality	Genome-fragment	11.57	HMM-based (lower-bound)	0	1
STL-phage-968	5098	No	NA	3	0	0	Not-determined	Genome-fragment	NA	NA	0	1	no viral genes detected
STL-phage-969	10802	No	NA	14	4	0	Low-quality	Genome-fragment	11.34	HMM-based (lower-bound)	0	1
STL-phage-970	11807	No	NA	15	4	0	Low-quality	Genome-fragment	12.75	HMM-based (lower-bound)	0	1
STL-phage-971	11619	No	NA	23	3	0	Low-quality	Genome-fragment	10.81	HMM-based (lower-bound)	0	1
STL-phage-972	8471	No	NA	13	3	0	Low-quality	Genome-fragment	9.36	HMM-based (lower-bound)	0	1
STL-phage-973	10000	No	NA	16	5	0	Low-quality	Genome-fragment	8.93	HMM-based (lower-bound)	0	1
STL-phage-974	8208	No	NA	11	2	0	Low-quality	Genome-fragment	8.61	HMM-based (lower-bound)	0	1
STL-phage-975	6109	No	NA	13	0	0	Not-determined	Genome-fragment	NA	NA	0	1	no viral genes detected
STL-phage-976	29516	No	NA	58	8	0	Medium-quality	Genome-fragment	60.13	HMM-based (lower-bound)	0	1
STL-phage-977	46701	No	NA	63	8	0	Complete	High-quality	100	DTR (high-confidence)	0	1
STL-phage-978	43090	No	NA	75	8	1	Medium-quality	Genome-fragment	53.65	HMM-based (lower-bound)	0	1
STL-phage-979	42721	No	NA	57	8	0	High-quality	High-quality	100	AAI-based (medium-confidence)	0	1
STL-phage-980	29358	No	NA	48	1	1	Low-quality	Genome-fragment	44.39	HMM-based (lower-bound)	0	1
STL-phage-981	9581	No	NA	16	0	0	Not-determined	Genome-fragment	NA	NA	0	1	no viral genes detected
STL-phage-982	81585	No	NA	109	18	1	Medium-quality	Genome-fragment	80.72	HMM-based (lower-bound)	0	1
STL-phage-983	29129	No	NA	41	3	0	Low-quality	Genome-fragment	41.76	HMM-based (lower-bound)	0	1
STL-phage-984	18480	No	NA	36	1	0	Low-quality	Genome-fragment	28.1	HMM-based (lower-bound)	0	1
STL-phage-985	17128	No	NA	23	1	0	Low-quality	Genome-fragment	25.62	HMM-based (lower-bound)	0	1
STL-phage-986	17247	No	NA	24	6	0	Low-quality	Genome-fragment	32.33	AAI-based (medium-confidence)	0	1
STL-phage-987	13848	No	NA	33	5	0	Low-quality	Genome-fragment	14.5	HMM-based (lower-bound)	0	1
STL-phage-988	52212	No	NA	67	10	0	Medium-quality	Genome-fragment	71.49	HMM-based (lower-bound)	0	1
STL-phage-989	37229	No	NA	61	15	0	High-quality	High-quality	99.38	AAI-based (high-confidence)	0	1.01
STL-phage-990	7404	No	NA	17	4	0	Low-quality	Genome-fragment	11.24	HMM-based (lower-bound)	0	1
STL-phage-991	56623	No	NA	110	14	0	Medium-quality	Genome-fragment	89.14	HMM-based (lower-bound)	0	1.12
STL-phage-992	38758	No	NA	57	11	1	Medium-quality	Genome-fragment	58.42	HMM-based (lower-bound)	0	1
STL-phage-993	52710	No	NA	82	6	1	Medium-quality	Genome-fragment	60.13	AAI-based (medium-confidence)	0	1
STL-phage-994	15677	No	NA	29	7	0	Low-quality	Genome-fragment	41.41	AAI-based (medium-confidence)	0	1
STL-phage-995	7937	No	NA	9	0	1	Not-determined	Genome-fragment	NA	NA	0	1	no viral genes detected
STL-phage-996	51910	No	NA	84	5	2	Low-quality	Genome-fragment	35.88	HMM-based (lower-bound)	0	1
STL-phage-997	9088	No	NA	16	0	0	Not-determined	Genome-fragment	NA	NA	0	1.07	no viral genes detected
STL-phage-998	40519	No	NA	72	17	2	Medium-quality	Genome-fragment	74.99	HMM-based (lower-bound)	0	1.01
STL-phage-999	18399	No	NA	33	7	0	Low-quality	Genome-fragment	32.05	HMM-based (lower-bound)	0	1.02
STL-phage-1000	18825	No	NA	36	3	0	Low-quality	Genome-fragment	27.47	HMM-based (lower-bound)	0	1
STL-phage-1001	8845	No	NA	22	4	0	Low-quality	Genome-fragment	11.85	HMM-based (lower-bound)	0	1
STL-phage-1002	41508	No	NA	44	11	1	Medium-quality	Genome-fragment	71.39	AAI-based (high-confidence)	0	1
STL-phage-1003	47510	No	NA	65	13	0	High-quality	High-quality	93.27	AAI-based (medium-confidence)	0	1.01
STL-phage-1004	48116	No	NA	81	22	0	High-quality	High-quality	100	AAI-based (high-confidence)	0	1
STL-phage-1005	15927	No	NA	37	3	0	Low-quality	Genome-fragment	13.14	HMM-based (lower-bound)	0	1
STL-phage-1006	26072	No	NA	41	11	0	Low-quality	Genome-fragment	37.21	HMM-based (lower-bound)	0	1
STL-phage-1007	8277	No	NA	14	0	0	Not-determined	Genome-fragment	NA	NA	0	1	no viral genes detected
STL-phage-1008	62312	No	NA	86	13	3	High-quality	High-quality	96.06	HMM-based (lower-bound)	0	1.01
STL-phage-1009	15118	No	NA	33	3	1	Low-quality	Genome-fragment	25.53	AAI-based (medium-confidence)	0	1
STL-phage-1010	18558	No	NA	31	3	1	Low-quality	Genome-fragment	25.21	HMM-based (lower-bound)	0	1.01
STL-phage-1011	8667	No	NA	18	1	0	Low-quality	Genome-fragment	11.36	HMM-based (lower-bound)	0	1
STL-phage-1012	29499	No	NA	44	8	3	Low-quality	Genome-fragment	48.64	AAI-based (medium-confidence)	0	1
STL-phage-1013	13264	No	NA	25	2	0	Low-quality	Genome-fragment	7.29	HMM-based (lower-bound)	0	1
STL-phage-1014	5767	No	NA	8	5	0	Low-quality	Genome-fragment	14.09	AAI-based (medium-confidence)	0	1
STL-phage-1015	21690	No	NA	49	1	1	Low-quality	Genome-fragment	13.78	HMM-based (lower-bound)	0	1
STL-phage-1016	10376	No	NA	11	1	0	Low-quality	Genome-fragment	6.98	HMM-based (lower-bound)	0	1.01
STL-phage-1017	38808	No	NA	55	10	0	High-quality	High-quality	99.49	AAI-based (high-confidence)	0	1
STL-phage-1018	37054	No	NA	65	25	0	Medium-quality	Genome-fragment	55.63	HMM-based (lower-bound)	0	1
STL-phage-1019	5592	No	NA	13	3	0	Low-quality	Genome-fragment	5.98	HMM-based (lower-bound)	0	1
STL-phage-1020	8432	No	NA	19	7	0	Low-quality	Genome-fragment	17.6	AAI-based (medium-confidence)	0	1
STL-phage-1021	50008	No	NA	76	17	1	High-quality	High-quality	99.25	AAI-based (high-confidence)	0	1
STL-phage-1022	53842	No	NA	71	16	1	High-quality	High-quality	100	AAI-based (high-confidence)	0	1
STL-phage-1023	51034	No	NA	86	16	0	Medium-quality	Genome-fragment	55.38	HMM-based (lower-bound)	0	1
STL-phage-1024	5619	No	NA	11	1	0	Low-quality	Genome-fragment	3.77	HMM-based (lower-bound)	0	1
STL-phage-1025	13167	No	NA	27	2	0	Low-quality	Genome-fragment	8.8	HMM-based (lower-bound)	0	1
STL-phage-1026	167745	No	NA	226	37	5	Complete	High-quality	100	DTR (high-confidence)	0	1
STL-phage-1027	72212	No	NA	68	9	1	Medium-quality	Genome-fragment	85.68	HMM-based (lower-bound)	0	1.02
STL-phage-1028	14403	No	NA	26	4	0	Low-quality	Genome-fragment	8.28	HMM-based (lower-bound)	0	1.02
STL-phage-1029	40375	No	NA	70	1	0	Low-quality	Genome-fragment	36.12	HMM-based (lower-bound)	0	1
STL-phage-1030	9752	No	NA	14	1	0	Low-quality	Genome-fragment	13.82	HMM-based (lower-bound)	0	1
STL-phage-1031	35976	No	NA	49	6	1	Medium-quality	Genome-fragment	66.67	HMM-based (lower-bound)	0	1
STL-phage-1032	44264	No	NA	81	5	0	Medium-quality	Genome-fragment	58.93	HMM-based (lower-bound)	0	1
STL-phage-1033	21937	No	NA	42	7	1	Low-quality	Genome-fragment	30	HMM-based (lower-bound)	0	1.01
STL-phage-1034	53841	No	NA	51	9	3	High-quality	High-quality	100	AAI-based (medium-confidence)	0	1
STL-phage-1035	42449	No	NA	52	8	1	High-quality	High-quality	99.5	AAI-based (medium-confidence)	0	1.01
STL-phage-1036	73445	No	NA	116	15	0	Complete	High-quality	100	DTR (high-confidence)	0	1
STL-phage-1037	7213	No	NA	20	1	0	Low-quality	Genome-fragment	15.36	AAI-based (medium-confidence)	0	1
STL-phage-1038	7113	No	NA	17	0	0	Low-quality	Genome-fragment	14.97	AAI-based (medium-confidence)	0	1	no viral genes detected
STL-phage-1039	8096	No	NA	16	2	0	Low-quality	Genome-fragment	17.29	AAI-based (medium-confidence)	0	1
STL-phage-1040	38036	No	NA	85	3	0	Low-quality	Genome-fragment	37.77	HMM-based (lower-bound)	0	1
STL-phage-1041	19757	No	NA	24	4	0	Low-quality	Genome-fragment	4.88	HMM-based (lower-bound)	0	1.01
STL-phage-1042	76313	No	NA	103	7	0	Medium-quality	Genome-fragment	88.63	HMM-based (lower-bound)	0	1.01
STL-phage-1043	26187	No	NA	55	4	0	Low-quality	Genome-fragment	23.95	HMM-based (lower-bound)	0	1.01
STL-phage-1044	37082	No	NA	53	13	0	Medium-quality	Genome-fragment	56.44	HMM-based (lower-bound)	0	1.01
STL-phage-1045	7322	No	NA	16	3	0	Low-quality	Genome-fragment	11.28	HMM-based (lower-bound)	0	1
STL-phage-1046	13824	No	NA	24	1	0	Low-quality	Genome-fragment	8.83	HMM-based (lower-bound)	0	1.01
STL-phage-1047	35276	No	NA	58	10	0	Low-quality	Genome-fragment	41.3	HMM-based (lower-bound)	0	1
STL-phage-1048	66485	No	NA	98	23	0	High-quality	High-quality	100	AAI-based (medium-confidence)	0	1.02
STL-phage-1049	18993	No	NA	27	3	0	Low-quality	Genome-fragment	28.38	AAI-based (medium-confidence)	0	1
STL-phage-1050	74378	No	NA	99	32	2	Complete	High-quality	100	DTR (high-confidence)	0	1
STL-phage-1051	8328	No	NA	8	3	0	Low-quality	Genome-fragment	9.24	HMM-based (lower-bound)	0	1
STL-phage-1052	6157	No	NA	14	0	0	Not-determined	Genome-fragment	NA	NA	0	1	no viral genes detected
STL-phage-1053	9540	No	NA	10	0	1	Not-determined	Genome-fragment	NA	NA	0	1	no viral genes detected
STL-phage-1054	40669	No	NA	71	21	0	Medium-quality	Genome-fragment	55.01	AAI-based (medium-confidence)	0	1
STL-phage-1055	8058	No	NA	15	2	0	Low-quality	Genome-fragment	9.37	HMM-based (lower-bound)	0	1
STL-phage-1056	5949	No	NA	8	4	0	Low-quality	Genome-fragment	5.49	HMM-based (lower-bound)	0	1
STL-phage-1057	6830	No	NA	6	4	0	Low-quality	Genome-fragment	7.1	HMM-based (lower-bound)	0	1
STL-phage-1058	37315	No	NA	75	4	0	Low-quality	Genome-fragment	45.06	HMM-based (lower-bound)	0	1
STL-phage-1059	19174	No	NA	40	11	0	Medium-quality	Genome-fragment	52.22	AAI-based (medium-confidence)	0	1.02
STL-phage-1060	36376	No	NA	57	14	1	High-quality	High-quality	98.83	AAI-based (medium-confidence)	0	1
STL-phage-1061	44749	No	NA	73	11	0	High-quality	High-quality	100	AAI-based (medium-confidence)	0	1
STL-phage-1062	12696	No	NA	32	1	0	Low-quality	Genome-fragment	18.5	HMM-based (lower-bound)	0	1
STL-phage-1063	51256	No	NA	83	58	0	High-quality	High-quality	100	AAI-based (high-confidence)	0	1
STL-phage-1064	28877	No	NA	50	7	0	Medium-quality	Genome-fragment	66.51	AAI-based (medium-confidence)	0	1
STL-phage-1065	64300	No	NA	93	25	0	High-quality	High-quality	100	AAI-based (high-confidence)	0	1
STL-phage-1066	51780	No	NA	72	19	0	Medium-quality	Genome-fragment	80.75	AAI-based (high-confidence)	0	1.01
STL-phage-1067	9202	No	NA	23	1	0	Low-quality	Genome-fragment	14.35	AAI-based (high-confidence)	0	1.01
STL-phage-1068	11679	No	NA	19	4	0	Low-quality	Genome-fragment	21.68	AAI-based (medium-confidence)	0	1
STL-phage-1069	40323	No	NA	59	17	0	High-quality	High-quality	100	AAI-based (high-confidence)	0	1
STL-phage-1070	48820	No	NA	88	7	0	Medium-quality	Genome-fragment	75.17	HMM-based (lower-bound)	0	1.01
STL-phage-1071	51872	No	NA	88	13	0	High-quality	High-quality	100	AAI-based (medium-confidence)	0	1.01
STL-phage-1072	5552	No	NA	18	3	0	Low-quality	Genome-fragment	4.34	HMM-based (lower-bound)	0	1
STL-phage-1073	22813	No	NA	41	2	0	Low-quality	Genome-fragment	23.1	HMM-based (lower-bound)	0	1.01
STL-phage-1074	42585	No	NA	78	12	0	Medium-quality	Genome-fragment	78.71	HMM-based (lower-bound)	0	1
STL-phage-1075	49980	No	NA	77	14	1	High-quality	High-quality	100	AAI-based (high-confidence)	0	1.04
STL-phage-1076	45410	No	NA	71	6	1	Medium-quality	Genome-fragment	68.5	HMM-based (lower-bound)	0	1
STL-phage-1077	39968	No	NA	60	10	0	Medium-quality	Genome-fragment	52.76	HMM-based (lower-bound)	0	1
STL-phage-1078	14070	No	NA	22	0	0	Not-determined	Genome-fragment	NA	NA	0	1	no viral genes detected
STL-phage-1079	14293	No	NA	17	1	0	Low-quality	Genome-fragment	8.9	HMM-based (lower-bound)	0	1
STL-phage-1080	10813	No	NA	14	7	1	Low-quality	Genome-fragment	9.81	AAI-based (medium-confidence)	0	1
STL-phage-1081	45777	No	NA	54	21	2	Low-quality	Genome-fragment	32.1	AAI-based (medium-confidence)	0	1
STL-phage-1082	67618	No	NA	142	17	0	Low-quality	Genome-fragment	47.45	AAI-based (medium-confidence)	0	1
STL-phage-1083	12686	No	NA	22	0	0	Not-determined	Genome-fragment	NA	NA	0	1	no viral genes detected
STL-phage-1084	18915	No	NA	45	4	1	Low-quality	Genome-fragment	48.57	AAI-based (medium-confidence)	0	1
STL-phage-1085	20740	No	NA	52	3	1	Low-quality	Genome-fragment	22.33	HMM-based (lower-bound)	0	1
STL-phage-1086	8937	No	NA	10	6	0	Low-quality	Genome-fragment	12.49	HMM-based (lower-bound)	0	1
STL-phage-1087	9556	No	NA	13	8	0	Low-quality	Genome-fragment	14.54	HMM-based (lower-bound)	0	1
STL-phage-1088	10870	No	NA	14	8	0	Low-quality	Genome-fragment	16.53	HMM-based (lower-bound)	0	1
STL-phage-1089	28350	No	NA	45	15	0	Low-quality	Genome-fragment	34.91	HMM-based (lower-bound)	0	1
STL-phage-1090	52277	No	NA	89	7	0	High-quality	High-quality	100	AAI-based (high-confidence)	0	1
STL-phage-1091	49281	No	NA	79	5	1	Medium-quality	Genome-fragment	73.79	HMM-based (lower-bound)	0	1
STL-phage-1092	17844	No	NA	34	8	0	Low-quality	Genome-fragment	17.24	HMM-based (lower-bound)	0	1
STL-phage-1093	8663	No	NA	31	3	0	Low-quality	Genome-fragment	9.33	HMM-based (lower-bound)	0	1
STL-phage-1094	24247	No	NA	60	0	1	Not-determined	Genome-fragment	NA	NA	0	1	no viral genes detected
STL-phage-1095	18484	No	NA	36	2	0	Low-quality	Genome-fragment	12.97	HMM-based (lower-bound)	0	1
STL-phage-1096	13144	No	NA	29	1	0	Low-quality	Genome-fragment	21.5	HMM-based (lower-bound)	0	1
STL-phage-1097	41162	No	NA	59	4	0	Complete	High-quality	100	DTR (high-confidence)	0	1.02
STL-phage-1098	7005	No	NA	14	0	0	Not-determined	Genome-fragment	NA	NA	0	1.01	no viral genes detected
STL-phage-1099	33010	No	NA	43	9	0	Medium-quality	Genome-fragment	64.67	HMM-based (lower-bound)	0	1
STL-phage-1100	5293	No	NA	11	3	0	Low-quality	Genome-fragment	11.67	AAI-based (high-confidence)	0	1
STL-phage-1101	38661	No	NA	66	16	0	High-quality	High-quality	96.21	AAI-based (high-confidence)	0	1
STL-phage-1102	23006	No	NA	38	8	0	Low-quality	Genome-fragment	26.25	HMM-based (lower-bound)	0	1
STL-phage-1103	34243	No	NA	53	10	0	Medium-quality	Genome-fragment	57.17	HMM-based (lower-bound)	0	1
STL-phage-1104	47752	No	NA	51	3	1	High-quality	High-quality	100	AAI-based (medium-confidence)	0	1.01
STL-phage-1105	52757	No	NA	69	25	0	High-quality	High-quality	100	AAI-based (medium-confidence)	0	1
STL-phage-1106	9361	No	NA	15	1	0	Low-quality	Genome-fragment	14.93	HMM-based (lower-bound)	0	1.01
STL-phage-1107	29520	No	NA	51	1	3	Low-quality	Genome-fragment	46.77	HMM-based (lower-bound)	0	1.77	high kmer_freq may indicate large duplication
STL-phage-1108	23779	No	NA	33	6	0	Low-quality	Genome-fragment	19.22	HMM-based (lower-bound)	0	1
STL-phage-1109	21993	No	NA	38	7	1	Low-quality	Genome-fragment	12.84	HMM-based (lower-bound)	0	1
STL-phage-1110	35848	No	NA	57	10	1	High-quality	High-quality	96.47	AAI-based (high-confidence)	0	1
STL-phage-1111	13694	No	NA	19	6	0	Low-quality	Genome-fragment	19.48	HMM-based (lower-bound)	0	1
STL-phage-1112	41343	No	NA	55	22	0	High-quality	High-quality	100	AAI-based (high-confidence)	0	1.01
STL-phage-1113	36264	No	NA	55	12	0	Medium-quality	Genome-fragment	84.07	AAI-based (medium-confidence)	0	1
STL-phage-1114	37694	No	NA	52	10	0	High-quality	High-quality	93.56	AAI-based (medium-confidence)	0	1
STL-phage-1115	17188	No	NA	26	10	0	Low-quality	Genome-fragment	35.27	AAI-based (medium-confidence)	0	1
STL-phage-1116	44667	No	NA	85	16	0	Medium-quality	Genome-fragment	67.79	HMM-based (lower-bound)	0	1
STL-phage-1117	13957	No	NA	28	1	0	Low-quality	Genome-fragment	16.3	HMM-based (lower-bound)	0	1
STL-phage-1118	38172	No	NA	64	4	0	Low-quality	Genome-fragment	47.54	HMM-based (lower-bound)	0	1.01
STL-phage-1119	6729	No	NA	22	2	0	Low-quality	Genome-fragment	8.85	HMM-based (lower-bound)	0	1.02
STL-phage-1120	14279	No	NA	37	3	0	Low-quality	Genome-fragment	14.63	HMM-based (lower-bound)	0	1.01
STL-phage-1121	33227	No	NA	63	5	0	Low-quality	Genome-fragment	46.78	HMM-based (lower-bound)	0	1
STL-phage-1122	33141	No	NA	75	6	0	Low-quality	Genome-fragment	16.65	HMM-based (lower-bound)	0	1
STL-phage-1123	52529	No	NA	79	16	0	Medium-quality	Genome-fragment	62.79	HMM-based (lower-bound)	0	1.01
STL-phage-1124	35855	No	NA	51	3	0	Medium-quality	Genome-fragment	72.15	AAI-based (medium-confidence)	0	1
STL-phage-1125	27438	No	NA	38	6	2	Low-quality	Genome-fragment	39.13	HMM-based (lower-bound)	0	1
STL-phage-1126	90468	No	NA	109	1	3	Low-quality	Genome-fragment	34.37	HMM-based (lower-bound)	0	1
STL-phage-1127	192911	No	NA	235	0	118	Not-determined	Genome-fragment	NA	NA	0	1	no viral genes detected
STL-phage-1128	9535	No	NA	15	2	0	Low-quality	Genome-fragment	9.9	HMM-based (lower-bound)	0	1
STL-phage-1129	55609	No	NA	72	14	2	High-quality	High-quality	100	AAI-based (high-confidence)	0	1.01
STL-phage-1130	44478	No	NA	67	4	0	Medium-quality	Genome-fragment	66.63	HMM-based (lower-bound)	0	1.05
STL-phage-1131	32617	No	NA	69	8	0	Medium-quality	Genome-fragment	55.31	HMM-based (lower-bound)	0	1
STL-phage-1132	71689	No	NA	112	11	1	Medium-quality	Genome-fragment	59.72	HMM-based (lower-bound)	0	1
STL-phage-1133	27534	No	NA	41	9	0	Low-quality	Genome-fragment	37.92	HMM-based (lower-bound)	0	1
STL-phage-1134	7464	No	NA	13	0	0	Not-determined	Genome-fragment	NA	NA	0	1	no viral genes detected
STL-phage-1135	41335	No	NA	63	14	0	High-quality	High-quality	100	AAI-based (medium-confidence)	0	1.01
STL-phage-1136	8094	No	NA	13	4	0	Low-quality	Genome-fragment	11.04	HMM-based (lower-bound)	0	1
STL-phage-1137	10260	No	NA	22	4	0	Low-quality	Genome-fragment	11.47	HMM-based (lower-bound)	0	1.03
STL-phage-1138	12107	No	NA	21	3	0	Low-quality	Genome-fragment	28.85	AAI-based (medium-confidence)	0	1.02
STL-phage-1139	5540	No	NA	10	0	0	Not-determined	Genome-fragment	NA	NA	0	1	no viral genes detected
STL-phage-1140	25674	No	NA	38	12	0	Medium-quality	Genome-fragment	62.08	AAI-based (medium-confidence)	0	1.01
STL-phage-1141	15369	No	NA	35	7	0	Low-quality	Genome-fragment	28.83	AAI-based (medium-confidence)	0	1
STL-phage-1142	8262	No	NA	9	3	0	Low-quality	Genome-fragment	17.9	AAI-based (high-confidence)	0	1
STL-phage-1143	42373	No	NA	63	18	0	Medium-quality	Genome-fragment	68.24	HMM-based (lower-bound)	0	1.02
STL-phage-1144	8885	No	NA	20	4	0	Low-quality	Genome-fragment	14.28	HMM-based (lower-bound)	0	1
STL-phage-1145	28432	No	NA	46	8	0	Low-quality	Genome-fragment	19.61	HMM-based (lower-bound)	0	1
STL-phage-1146	7035	No	NA	12	1	0	Low-quality	Genome-fragment	4.55	HMM-based (lower-bound)	0	1.02
STL-phage-1147	41486	No	NA	59	7	0	Medium-quality	Genome-fragment	52.56	HMM-based (lower-bound)	0	1
STL-phage-1148	73724	No	NA	123	7	1	Medium-quality	Genome-fragment	79.05	HMM-based (lower-bound)	0	1
STL-phage-1149	19994	No	NA	35	3	0	Low-quality	Genome-fragment	18.01	HMM-based (lower-bound)	0	1.01
STL-phage-1150	16745	No	NA	35	4	0	Low-quality	Genome-fragment	22.16	HMM-based (lower-bound)	0	1
STL-phage-1151	36338	No	NA	47	17	0	Low-quality	Genome-fragment	47.95	HMM-based (lower-bound)	0	1.01
STL-phage-1152	32195	No	NA	50	3	0	Low-quality	Genome-fragment	17.96	HMM-based (lower-bound)	0	1
STL-phage-1153	42932	No	NA	64	12	0	High-quality	High-quality	100	AAI-based (medium-confidence)	0	1
STL-phage-1154	65770	No	NA	99	11	0	Medium-quality	Genome-fragment	76.23	HMM-based (lower-bound)	0	1
STL-phage-1155	41008	No	NA	65	5	0	Medium-quality	Genome-fragment	64.02	HMM-based (lower-bound)	0	1.04
STL-phage-1156	6095	No	NA	2	0	0	Not-determined	Genome-fragment	NA	NA	0	1	no viral genes detected
STL-phage-1157	61452	No	NA	76	13	0	Medium-quality	Genome-fragment	72.27	HMM-based (lower-bound)	0	1
STL-phage-1158	30063	No	NA	36	10	0	Low-quality	Genome-fragment	34.66	HMM-based (lower-bound)	0	1
STL-phage-1159	5838	No	NA	11	4	0	Low-quality	Genome-fragment	10.76	AAI-based (medium-confidence)	0	1
STL-phage-1160	31737	No	NA	47	4	0	Low-quality	Genome-fragment	25.58	HMM-based (lower-bound)	0	1
STL-phage-1161	32989	No	NA	49	5	0	Low-quality	Genome-fragment	49.94	HMM-based (lower-bound)	0	1
STL-phage-1162	17663	No	NA	26	4	0	Low-quality	Genome-fragment	16	HMM-based (lower-bound)	0	1
STL-phage-1163	14895	Yes	12705	25	2	2	Low-quality	Genome-fragment	7.29	HMM-based (lower-bound)	14.7	1
STL-phage-1164	24328	No	NA	37	6	0	Low-quality	Genome-fragment	45.76	AAI-based (medium-confidence)	0	1.01
STL-phage-1165	51193	No	NA	27	0	0	Not-determined	Genome-fragment	NA	NA	0	1	no viral genes detected
STL-phage-1166	59132	No	NA	34	0	0	Not-determined	Genome-fragment	NA	NA	0	1	no viral genes detected
STL-phage-1167	12394	No	NA	27	1	0	Low-quality	Genome-fragment	6.92	HMM-based (lower-bound)	0	1
STL-phage-1168	49334	No	NA	60	6	1	Medium-quality	Genome-fragment	60.13	AAI-based (high-confidence)	0	1
STL-phage-1169	24154	No	NA	42	1	0	Low-quality	Genome-fragment	36.13	HMM-based (lower-bound)	0	1.02
STL-phage-1170	184725	No	NA	177	89	0	Medium-quality	Genome-fragment	67	AAI-based (high-confidence)	0	1
STL-phage-1171	8743	No	NA	17	5	0	Low-quality	Genome-fragment	16.52	AAI-based (high-confidence)	0	1
STL-phage-1172	12474	No	NA	29	7	0	Low-quality	Genome-fragment	18.27	HMM-based (lower-bound)	0	1.01
STL-phage-1173	6194	No	NA	9	1	0	Low-quality	Genome-fragment	9.56	HMM-based (lower-bound)	0	1
STL-phage-1174	6910	No	NA	7	2	0	Low-quality	Genome-fragment	12.92	AAI-based (high-confidence)	0	1
STL-phage-1175	15598	No	NA	23	10	0	Low-quality	Genome-fragment	26.59	AAI-based (medium-confidence)	0	1
STL-phage-1176	9383	No	NA	16	2	0	Low-quality	Genome-fragment	9.4	HMM-based (lower-bound)	0	1
STL-phage-1177	45200	No	NA	99	7	0	Medium-quality	Genome-fragment	70.5	HMM-based (lower-bound)	0	1
STL-phage-1178	31616	No	NA	70	5	0	Low-quality	Genome-fragment	21.73	HMM-based (lower-bound)	0	1.01
STL-phage-1179	59191	No	NA	99	25	0	Medium-quality	Genome-fragment	83.79	HMM-based (lower-bound)	0	1.04
STL-phage-1180	21331	No	NA	50	8	0	Low-quality	Genome-fragment	29.73	HMM-based (lower-bound)	0	1
STL-phage-1181	31283	No	NA	60	8	0	Low-quality	Genome-fragment	49.82	HMM-based (lower-bound)	0	1.01
STL-phage-1182	44713	No	NA	61	21	0	Medium-quality	Genome-fragment	50.34	HMM-based (lower-bound)	0	1
STL-phage-1183	57954	No	NA	82	22	0	Medium-quality	Genome-fragment	76.48	HMM-based (lower-bound)	0	1
STL-phage-1184	31725	No	NA	42	6	1	Low-quality	Genome-fragment	33.76	HMM-based (lower-bound)	0	1
STL-phage-1185	5256	No	NA	13	2	0	Low-quality	Genome-fragment	6.81	HMM-based (lower-bound)	0	1
STL-phage-1186	8188	No	NA	18	4	0	Low-quality	Genome-fragment	7.92	HMM-based (lower-bound)	0	1
STL-phage-1187	38131	No	NA	66	13	0	Low-quality	Genome-fragment	46.36	HMM-based (lower-bound)	0	1.02
STL-phage-1188	37846	No	NA	54	10	0	Low-quality	Genome-fragment	37.16	HMM-based (lower-bound)	0	1
STL-phage-1189	48838	No	NA	88	8	0	Medium-quality	Genome-fragment	72.83	HMM-based (lower-bound)	0	1
STL-phage-1190	8941	No	NA	12	4	0	Low-quality	Genome-fragment	23.87	AAI-based (medium-confidence)	0	1
STL-phage-1191	38373	No	NA	64	15	0	High-quality	High-quality	100	AAI-based (high-confidence)	0	1
STL-phage-1192	24131	No	NA	58	7	1	Low-quality	Genome-fragment	30.66	HMM-based (lower-bound)	0	1
STL-phage-1193	40044	No	NA	92	3	0	Low-quality	Genome-fragment	39.36	HMM-based (lower-bound)	0	1
STL-phage-1194	38172	No	NA	85	2	0	Medium-quality	Genome-fragment	52.57	HMM-based (lower-bound)	0	1
STL-phage-1195	5092	No	NA	6	3	0	Low-quality	Genome-fragment	10.1	AAI-based (medium-confidence)	0	1
STL-phage-1196	46315	No	NA	26	0	0	Not-determined	Genome-fragment	NA	NA	0	1.01	no viral genes detected
STL-phage-1197	27026	No	NA	55	0	0	Not-determined	Genome-fragment	NA	NA	0	1	no viral genes detected
STL-phage-1198	43512	No	NA	58	11	0	Low-quality	Genome-fragment	48.07	HMM-based (lower-bound)	0	1
STL-phage-1199	5814	No	NA	11	1	0	Low-quality	Genome-fragment	6.17	HMM-based (lower-bound)	0	1
STL-phage-1200	48035	No	NA	83	22	0	Medium-quality	Genome-fragment	50.86	AAI-based (medium-confidence)	0	1
STL-phage-1201	7460	No	NA	15	2	0	Low-quality	Genome-fragment	8.13	HMM-based (lower-bound)	0	1
STL-phage-1202	32847	No	NA	19	1	0	Medium-quality	Genome-fragment	70.33	AAI-based (medium-confidence)	0	1
STL-phage-1203	9392	No	NA	20	4	0	Low-quality	Genome-fragment	12.41	HMM-based (lower-bound)	0	1
STL-phage-1204	11160	No	NA	22	2	0	Low-quality	Genome-fragment	9.19	HMM-based (lower-bound)	0	1
STL-phage-1205	12616	No	NA	29	2	0	Low-quality	Genome-fragment	6.78	HMM-based (lower-bound)	0	1
STL-phage-1206	12132	No	NA	22	7	0	Low-quality	Genome-fragment	11.42	HMM-based (lower-bound)	0	1
STL-phage-1207	8423	No	NA	12	3	0	Low-quality	Genome-fragment	18.83	AAI-based (high-confidence)	0	1.02
STL-phage-1208	60819	No	NA	112	5	1	High-quality	High-quality	94.86	HMM-based (lower-bound)	0	1
STL-phage-1209	49552	No	NA	77	12	0	Medium-quality	Genome-fragment	61.31	HMM-based (lower-bound)	0	1
STL-phage-1210	57582	No	NA	97	11	1	Medium-quality	Genome-fragment	71.64	HMM-based (lower-bound)	0	1
STL-phage-1211	9326	No	NA	21	0	0	Not-determined	Genome-fragment	NA	NA	0	1	no viral genes detected
STL-phage-1212	8438	No	NA	17	3	0	Low-quality	Genome-fragment	5.91	HMM-based (lower-bound)	0	1
STL-phage-1213	16140	No	NA	31	4	1	Low-quality	Genome-fragment	17.27	HMM-based (lower-bound)	0	1.03
STL-phage-1214	13807	No	NA	20	9	0	Low-quality	Genome-fragment	32.26	AAI-based (high-confidence)	0	1
STL-phage-1215	35208	No	NA	24	6	0	Medium-quality	Genome-fragment	51.86	AAI-based (medium-confidence)	0	1
STL-phage-1216	19758	No	NA	43	2	0	Medium-quality	Genome-fragment	55.75	AAI-based (medium-confidence)	0	1
STL-phage-1217	51747	No	NA	102	7	0	Medium-quality	Genome-fragment	67.45	HMM-based (lower-bound)	0	1
STL-phage-1218	14363	No	NA	27	2	0	Low-quality	Genome-fragment	17.78	HMM-based (lower-bound)	0	1.01
STL-phage-1219	18681	No	NA	25	9	0	Low-quality	Genome-fragment	41.37	AAI-based (high-confidence)	0	1
STL-phage-1220	44793	No	NA	96	6	0	Medium-quality	Genome-fragment	68.34	HMM-based (lower-bound)	0	1.01
STL-phage-1221	97551	No	NA	150	18	0	Low-quality	Genome-fragment	38.35	HMM-based (lower-bound)	0	1
STL-phage-1222	33745	No	NA	57	19	0	Low-quality	Genome-fragment	47.84	HMM-based (lower-bound)	0	1
STL-phage-1223	18914	No	NA	36	3	1	Low-quality	Genome-fragment	11.89	HMM-based (lower-bound)	0	1
STL-phage-1224	8409	No	NA	10	3	0	Low-quality	Genome-fragment	22.81	AAI-based (medium-confidence)	0	1
STL-phage-1225	7339	No	NA	9	3	0	Low-quality	Genome-fragment	20.01	AAI-based (medium-confidence)	0	1
STL-phage-1226	14594	No	NA	18	3	0	Low-quality	Genome-fragment	30.79	AAI-based (medium-confidence)	0	1
STL-phage-1227	24611	No	NA	32	0	0	Not-determined	Genome-fragment	NA	NA	0	1	no viral genes detected
STL-phage-1228	47935	No	NA	72	9	0	High-quality	High-quality	100	AAI-based (high-confidence)	0	1.06
STL-phage-1229	50541	No	NA	66	8	0	High-quality	High-quality	100	AAI-based (medium-confidence)	0	1.06
STL-phage-1230	8790	No	NA	18	1	0	Low-quality	Genome-fragment	5.8	HMM-based (lower-bound)	0	1
STL-phage-1231	5541	No	NA	15	0	0	Not-determined	Genome-fragment	NA	NA	0	1	no viral genes detected
STL-phage-1232	7657	No	NA	20	0	0	Not-determined	Genome-fragment	NA	NA	0	1	no viral genes detected
STL-phage-1233	7748	No	NA	15	1	0	Low-quality	Genome-fragment	4.32	HMM-based (lower-bound)	0	1
STL-phage-1234	40221	No	NA	61	14	1	Medium-quality	Genome-fragment	52.39	HMM-based (lower-bound)	0	1
STL-phage-1235	13814	No	NA	22	0	0	Not-determined	Genome-fragment	NA	NA	0	1	no viral genes detected
STL-phage-1236	23297	No	NA	26	1	3	Low-quality	Genome-fragment	32.38	AAI-based (medium-confidence)	0	1.16
STL-phage-1237	40554	No	NA	72	4	0	Low-quality	Genome-fragment	40.62	HMM-based (lower-bound)	0	1
STL-phage-1238	31077	No	NA	63	3	1	Medium-quality	Genome-fragment	50.8	HMM-based (lower-bound)	0	1
STL-phage-1239	5445	No	NA	10	2	0	Low-quality	Genome-fragment	6.7	HMM-based (lower-bound)	0	1
STL-phage-1240	5449	No	NA	9	3	0	Low-quality	Genome-fragment	6.07	HMM-based (lower-bound)	0	1
STL-phage-1241	6634	No	NA	13	3	0	Low-quality	Genome-fragment	9.06	HMM-based (lower-bound)	0	1
STL-phage-1242	37900	No	NA	67	15	0	Medium-quality	Genome-fragment	52.11	HMM-based (lower-bound)	0	1
STL-phage-1243	33935	No	NA	51	12	0	Low-quality	Genome-fragment	48.84	HMM-based (lower-bound)	0	1
STL-phage-1244	54643	No	NA	63	3	0	Medium-quality	Genome-fragment	79.96	HMM-based (lower-bound)	0	1
STL-phage-1245	44684	No	NA	62	12	0	High-quality	High-quality	100	AAI-based (medium-confidence)	0	1.01
STL-phage-1246	18668	No	NA	41	6	0	Low-quality	Genome-fragment	24.63	HMM-based (lower-bound)	0	1
STL-phage-1247	25972	No	NA	35	4	0	Low-quality	Genome-fragment	13.55	HMM-based (lower-bound)	0	1
STL-phage-1248	6672	No	NA	20	4	0	Low-quality	Genome-fragment	10.02	HMM-based (lower-bound)	0	1
STL-phage-1249	67336	No	NA	99	5	1	Medium-quality	Genome-fragment	68.94	HMM-based (lower-bound)	0	1
STL-phage-1250	23730	No	NA	32	3	0	Low-quality	Genome-fragment	41.95	HMM-based (lower-bound)	0	1
STL-phage-1251	34374	No	NA	56	16	1	High-quality	High-quality	90.19	AAI-based (medium-confidence)	0	1
STL-phage-1252	12959	No	NA	24	0	0	Not-determined	Genome-fragment	NA	NA	0	1.13	no viral genes detected
STL-phage-1253	14579	No	NA	26	2	0	Low-quality	Genome-fragment	28.1	AAI-based (medium-confidence)	0	1
STL-phage-1254	58008	No	NA	92	9	1	Medium-quality	Genome-fragment	51.97	HMM-based (lower-bound)	0	1.07
STL-phage-1255	12553	No	NA	31	5	0	Low-quality	Genome-fragment	18.08	HMM-based (lower-bound)	0	1
STL-phage-1256	101807	No	NA	146	8	2	High-quality	High-quality	94.14	HMM-based (lower-bound)	0	1.01
STL-phage-1257	34186	No	NA	67	2	0	Low-quality	Genome-fragment	14.29	HMM-based (lower-bound)	0	1
STL-phage-1258	31742	No	NA	47	3	0	Low-quality	Genome-fragment	39.82	HMM-based (lower-bound)	0	1
STL-phage-1259	110457	No	NA	149	4	3	Medium-quality	Genome-fragment	62.29	HMM-based (lower-bound)	0	1
STL-phage-1260	92167	No	NA	129	6	2	Medium-quality	Genome-fragment	73.7	HMM-based (lower-bound)	0	1	low-confidence DTR
STL-phage-1261	18158	No	NA	35	5	0	Low-quality	Genome-fragment	26.16	HMM-based (lower-bound)	0	1
STL-phage-1262	13338	No	NA	24	1	0	Low-quality	Genome-fragment	9.79	HMM-based (lower-bound)	0	1.01
STL-phage-1263	16571	No	NA	33	2	0	Low-quality	Genome-fragment	9.21	HMM-based (lower-bound)	0	1
STL-phage-1264	45667	No	NA	96	8	0	Low-quality	Genome-fragment	48.1	HMM-based (lower-bound)	0	1
STL-phage-1265	7400	No	NA	15	1	0	Low-quality	Genome-fragment	5.22	HMM-based (lower-bound)	0	1
STL-phage-1266	9618	No	NA	16	1	0	Low-quality	Genome-fragment	10.2	HMM-based (lower-bound)	0	1.01
STL-phage-1267	13323	No	NA	25	2	0	Low-quality	Genome-fragment	14.41	HMM-based (lower-bound)	0	1
STL-phage-1268	8287	No	NA	12	1	0	Low-quality	Genome-fragment	8.79	HMM-based (lower-bound)	0	1
STL-phage-1269	90525	No	NA	150	18	2	Medium-quality	Genome-fragment	83.2	HMM-based (lower-bound)	0	1
STL-phage-1270	57146	Yes	54187	72	21	2	High-quality	High-quality	92.16	AAI-based (medium-confidence)	5.18	1
STL-phage-1271	61658	Yes	60225	77	25	2	Medium-quality	Genome-fragment	77.74	AAI-based (high-confidence)	2.32	1
STL-phage-1272	5002	No	NA	7	2	0	Low-quality	Genome-fragment	10.3	AAI-based (medium-confidence)	0	1
STL-phage-1273	47538	No	NA	68	5	0	Low-quality	Genome-fragment	34.2	HMM-based (lower-bound)	0	1
STL-phage-1274	6939	No	NA	15	1	0	Low-quality	Genome-fragment	4.49	HMM-based (lower-bound)	0	1
STL-phage-1275	38352	No	NA	81	7	1	Medium-quality	Genome-fragment	57.26	HMM-based (lower-bound)	0	1
STL-phage-1276	74717	No	NA	117	22	3	High-quality	High-quality	100	AAI-based (medium-confidence)	0	1.01
STL-phage-1277	44129	No	NA	82	15	0	Medium-quality	Genome-fragment	85.32	HMM-based (lower-bound)	0	1.01
STL-phage-1278	35097	No	NA	60	6	1	Low-quality	Genome-fragment	41.21	HMM-based (lower-bound)	0	1
STL-phage-1279	9885	No	NA	23	2	0	Low-quality	Genome-fragment	5.05	HMM-based (lower-bound)	0	1
STL-phage-1280	45545	No	NA	83	4	0	Medium-quality	Genome-fragment	56.58	HMM-based (lower-bound)	0	1.02
STL-phage-1281	13627	No	NA	17	2	0	Low-quality	Genome-fragment	20.53	HMM-based (lower-bound)	0	1.01
STL-phage-1282	40668	No	NA	39	6	1	Medium-quality	Genome-fragment	86.2	AAI-based (medium-confidence)	0	1.04
STL-phage-1283	9986	No	NA	12	2	0	Low-quality	Genome-fragment	22.11	HMM-based (lower-bound)	0	1
STL-phage-1284	44527	No	NA	86	12	1	Medium-quality	Genome-fragment	71.99	HMM-based (lower-bound)	0	1
STL-phage-1285	49965	No	NA	68	13	1	Medium-quality	Genome-fragment	59.95	HMM-based (lower-bound)	0	1
STL-phage-1286	41315	No	NA	79	10	0	Medium-quality	Genome-fragment	52.7	HMM-based (lower-bound)	0	1
STL-phage-1287	6955	No	NA	12	0	0	Not-determined	Genome-fragment	NA	NA	0	1	no viral genes detected
STL-phage-1288	44184	No	NA	78	4	0	Low-quality	Genome-fragment	44.56	HMM-based (lower-bound)	0	1
STL-phage-1289	13516	No	NA	18	6	0	Low-quality	Genome-fragment	33.48	AAI-based (medium-confidence)	0	1
STL-phage-1290	52438	No	NA	82	5	0	Medium-quality	Genome-fragment	65.42	HMM-based (lower-bound)	0	1
STL-phage-1291	37964	No	NA	50	3	0	Medium-quality	Genome-fragment	66.2	HMM-based (lower-bound)	0	1
STL-phage-1292	30304	No	NA	41	12	0	Medium-quality	Genome-fragment	73.39	AAI-based (medium-confidence)	0	1
STL-phage-1293	22049	No	NA	31	14	0	Medium-quality	Genome-fragment	55.01	AAI-based (medium-confidence)	0	1
STL-phage-1294	25967	No	NA	40	4	0	Low-quality	Genome-fragment	21.2	HMM-based (lower-bound)	0	1
STL-phage-1295	30754	No	NA	50	5	0	Low-quality	Genome-fragment	45.36	HMM-based (lower-bound)	0	1
STL-phage-1296	8613	No	NA	3	1	0	Low-quality	Genome-fragment	15.11	AAI-based (medium-confidence)	0	1
STL-phage-1297	50386	No	NA	78	8	0	Low-quality	Genome-fragment	48.2	HMM-based (lower-bound)	0	1
STL-phage-1298	6322	No	NA	11	2	0	Low-quality	Genome-fragment	12.13	AAI-based (medium-confidence)	0	1
STL-phage-1299	18248	No	NA	29	16	1	Low-quality	Genome-fragment	31.81	AAI-based (medium-confidence)	0	1.01
STL-phage-1300	6382	No	NA	11	0	0	Not-determined	Genome-fragment	NA	NA	0	1	no viral genes detected
STL-phage-1301	13593	No	NA	24	4	0	Low-quality	Genome-fragment	25.74	AAI-based (medium-confidence)	0	1
STL-phage-1302	52973	No	NA	74	7	2	Medium-quality	Genome-fragment	72.08	HMM-based (lower-bound)	0	1
STL-phage-1303	64878	No	NA	129	11	0	Medium-quality	Genome-fragment	75.02	HMM-based (lower-bound)	0	1.01
STL-phage-1304	13373	No	NA	24	1	0	Low-quality	Genome-fragment	22.76	AAI-based (medium-confidence)	0	1
STL-phage-1305	67547	No	NA	128	22	0	High-quality	High-quality	100	AAI-based (medium-confidence)	0	1
STL-phage-1306	5607	No	NA	15	0	0	Not-determined	Genome-fragment	NA	NA	0	1	no viral genes detected
STL-phage-1307	81245	No	NA	90	3	0	Medium-quality	Genome-fragment	85.75	HMM-based (lower-bound)	0	1.08
STL-phage-1308	39101	No	NA	67	14	0	High-quality	High-quality	100	AAI-based (high-confidence)	0	1.01
STL-phage-1309	11019	No	NA	18	0	0	Not-determined	Genome-fragment	NA	NA	0	1	no viral genes detected
STL-phage-1310	9545	No	NA	14	1	0	Low-quality	Genome-fragment	13.3	HMM-based (lower-bound)	0	1
STL-phage-1311	45249	No	NA	70	2	0	Low-quality	Genome-fragment	41.03	HMM-based (lower-bound)	0	1
STL-phage-1312	141242	No	NA	239	30	9	High-quality	High-quality	98.97	HMM-based (lower-bound)	0	1.34
STL-phage-1313	29649	No	NA	43	2	1	Low-quality	Genome-fragment	40.69	HMM-based (lower-bound)	0	1
STL-phage-1314	32905	No	NA	57	2	0	Low-quality	Genome-fragment	18.23	HMM-based (lower-bound)	0	1
STL-phage-1315	17555	No	NA	25	2	0	Low-quality	Genome-fragment	19.25	HMM-based (lower-bound)	0	1
STL-phage-1316	5895	No	NA	6	4	0	Low-quality	Genome-fragment	11.67	AAI-based (medium-confidence)	0	1
STL-phage-1317	47045	No	NA	62	10	0	High-quality	High-quality	99.85	AAI-based (high-confidence)	0	1.01
STL-phage-1318	39354	No	NA	52	8	0	Medium-quality	Genome-fragment	88.58	AAI-based (medium-confidence)	0	1
STL-phage-1319	39634	No	NA	58	7	0	High-quality	High-quality	91.45	AAI-based (medium-confidence)	0	1
STL-phage-1320	43938	No	NA	64	15	0	Low-quality	Genome-fragment	22.6	AAI-based (medium-confidence)	0	1
STL-phage-1321	38182	No	NA	82	8	0	Medium-quality	Genome-fragment	53.53	HMM-based (lower-bound)	0	1
STL-phage-1322	7474	No	NA	17	1	0	Low-quality	Genome-fragment	5.2	HMM-based (lower-bound)	0	1
STL-phage-1323	25974	No	NA	40	0	1	Not-determined	Genome-fragment	NA	NA	0	1	no viral genes detected
STL-phage-1324	53294	No	NA	71	6	2	High-quality	High-quality	100	AAI-based (medium-confidence)	0	1
STL-phage-1325	28789	No	NA	37	1	0	Low-quality	Genome-fragment	26.39	HMM-based (lower-bound)	0	1
STL-phage-1326	42402	No	NA	74	8	0	Medium-quality	Genome-fragment	83.6	HMM-based (lower-bound)	0	1
STL-phage-1327	5110	No	NA	12	0	0	Not-determined	Genome-fragment	NA	NA	0	1.02	no viral genes detected
STL-phage-1328	7356	No	NA	9	3	0	Low-quality	Genome-fragment	16.27	AAI-based (medium-confidence)	0	1
STL-phage-1329	17579	No	NA	37	8	0	Low-quality	Genome-fragment	33.11	AAI-based (medium-confidence)	0	1
STL-phage-1330	18473	No	NA	36	6	0	Low-quality	Genome-fragment	24.41	HMM-based (lower-bound)	0	1.01
STL-phage-1331	45113	No	NA	76	11	1	High-quality	High-quality	98.41	AAI-based (high-confidence)	0	1.01
STL-phage-1332	11297	No	NA	24	1	0	Low-quality	Genome-fragment	7.47	HMM-based (lower-bound)	0	1
STL-phage-1333	6273	No	NA	13	1	0	Low-quality	Genome-fragment	8.22	HMM-based (lower-bound)	0	1
STL-phage-1334	30577	No	NA	49	18	0	Medium-quality	Genome-fragment	64.47	AAI-based (medium-confidence)	0	1
STL-phage-1335	31007	No	NA	41	8	0	Low-quality	Genome-fragment	33.46	HMM-based (lower-bound)	0	1
STL-phage-1336	22484	No	NA	44	1	0	Low-quality	Genome-fragment	33.98	HMM-based (lower-bound)	0	1.01
STL-phage-1337	30952	No	NA	49	17	0	Low-quality	Genome-fragment	47.58	HMM-based (lower-bound)	0	1
STL-phage-1338	26015	No	NA	53	0	0	Not-determined	Genome-fragment	NA	NA	0	1	no viral genes detected
STL-phage-1339	12199	No	NA	34	2	0	Low-quality	Genome-fragment	7.58	HMM-based (lower-bound)	0	1
STL-phage-1340	12640	No	NA	34	2	0	Low-quality	Genome-fragment	9.86	HMM-based (lower-bound)	0	1
STL-phage-1341	60513	No	NA	82	8	0	High-quality	High-quality	90.55	HMM-based (lower-bound)	0	1
STL-phage-1342	44076	No	NA	62	6	2	High-quality	High-quality	100	AAI-based (medium-confidence)	0	1
STL-phage-1343	42627	No	NA	63	19	0	Medium-quality	Genome-fragment	55.45	HMM-based (lower-bound)	0	1
STL-phage-1344	21797	No	NA	36	13	0	Medium-quality	Genome-fragment	50.65	AAI-based (high-confidence)	0	1
STL-phage-1345	68234	No	NA	94	25	0	Medium-quality	Genome-fragment	87.49	HMM-based (lower-bound)	0	1
STL-phage-1346	7740	No	NA	16	0	0	Not-determined	Genome-fragment	NA	NA	0	1	no viral genes detected
STL-phage-1347	35396	No	NA	56	4	0	Medium-quality	Genome-fragment	64.35	AAI-based (medium-confidence)	0	1
STL-phage-1348	41083	No	NA	79	22	1	Medium-quality	Genome-fragment	78.89	HMM-based (lower-bound)	0	1.02
STL-phage-1349	28824	No	NA	58	13	0	Low-quality	Genome-fragment	36.43	HMM-based (lower-bound)	0	1.03
STL-phage-1350	13226	No	NA	25	0	0	Not-determined	Genome-fragment	NA	NA	0	1	no viral genes detected
STL-phage-1351	34166	No	NA	46	11	0	Medium-quality	Genome-fragment	81.57	AAI-based (medium-confidence)	0	1
STL-phage-1352	41571	No	NA	71	5	0	Low-quality	Genome-fragment	49.71	HMM-based (lower-bound)	0	1
STL-phage-1353	78221	No	NA	116	7	1	Medium-quality	Genome-fragment	80.29	HMM-based (lower-bound)	0	1
STL-phage-1354	27895	No	NA	29	11	1	Low-quality	Genome-fragment	41.1	HMM-based (lower-bound)	0	1
STL-phage-1355	17217	No	NA	26	9	0	Low-quality	Genome-fragment	15.48	HMM-based (lower-bound)	0	1.01
STL-phage-1356	6147	No	NA	7	3	0	Low-quality	Genome-fragment	15.04	AAI-based (medium-confidence)	0	1
STL-phage-1357	6291	No	NA	10	4	0	Low-quality	Genome-fragment	12.29	AAI-based (medium-confidence)	0	1
STL-phage-1358	47302	No	NA	66	21	1	Medium-quality	Genome-fragment	70.37	HMM-based (lower-bound)	0	1.01
STL-phage-1359	6851	No	NA	14	3	0	Low-quality	Genome-fragment	4.51	HMM-based (lower-bound)	0	1
STL-phage-1360	36022	No	NA	70	9	0	Low-quality	Genome-fragment	39.76	AAI-based (medium-confidence)	0	1
STL-phage-1361	41250	No	NA	58	9	0	Medium-quality	Genome-fragment	60.32	HMM-based (lower-bound)	0	1
STL-phage-1362	7683	No	NA	15	2	0	Low-quality	Genome-fragment	11.91	AAI-based (medium-confidence)	0	1
STL-phage-1363	26890	No	NA	45	14	0	Medium-quality	Genome-fragment	65.76	AAI-based (high-confidence)	0	1.16
STL-phage-1364	109960	No	NA	207	62	0	High-quality	High-quality	93.63	HMM-based (lower-bound)	0	1.28
STL-phage-1365	38767	No	NA	71	17	0	High-quality	High-quality	93.92	AAI-based (medium-confidence)	0	1
STL-phage-1366	15867	No	NA	38	6	0	Low-quality	Genome-fragment	32	AAI-based (medium-confidence)	0	1
STL-phage-1367	37786	No	NA	75	18	0	Medium-quality	Genome-fragment	88.03	AAI-based (medium-confidence)	0	1
STL-phage-1368	39024	No	NA	63	11	0	Medium-quality	Genome-fragment	71.06	HMM-based (lower-bound)	0	1
STL-phage-1369	38873	No	NA	57	12	0	Low-quality	Genome-fragment	48.26	HMM-based (lower-bound)	0	1.01
STL-phage-1370	9016	No	NA	19	1	0	Low-quality	Genome-fragment	5.14	HMM-based (lower-bound)	0	1.03
STL-phage-1371	42252	No	NA	66	7	1	Medium-quality	Genome-fragment	56.08	HMM-based (lower-bound)	0	1
STL-phage-1372	44652	No	NA	83	7	1	High-quality	High-quality	94.72	AAI-based (medium-confidence)	0	1
STL-phage-1373	33896	No	NA	59	6	1	Low-quality	Genome-fragment	28.77	HMM-based (lower-bound)	0	1
STL-phage-1374	28447	No	NA	46	2	1	Low-quality	Genome-fragment	21.81	HMM-based (lower-bound)	0	1
STL-phage-1375	27738	No	NA	47	0	1	Not-determined	Genome-fragment	NA	NA	0	1	no viral genes detected
STL-phage-1376	32955	No	NA	66	8	0	Low-quality	Genome-fragment	43.89	HMM-based (lower-bound)	0	1
STL-phage-1377	40143	No	NA	58	28	0	Medium-quality	Genome-fragment	86.03	AAI-based (medium-confidence)	0	1.01
STL-phage-1378	11234	No	NA	31	8	0	Low-quality	Genome-fragment	11.57	HMM-based (lower-bound)	0	1.03
STL-phage-1379	42332	No	NA	63	17	0	High-quality	High-quality	100	AAI-based (medium-confidence)	0	1.01
STL-phage-1380	110078	No	NA	192	29	2	Medium-quality	Genome-fragment	76.39	HMM-based (lower-bound)	0	1
STL-phage-1381	11134	No	NA	19	1	0	Low-quality	Genome-fragment	6.21	HMM-based (lower-bound)	0	1.03
STL-phage-1382	5950	No	NA	13	1	0	Low-quality	Genome-fragment	4.92	AAI-based (medium-confidence)	0	1
STL-phage-1383	36973	No	NA	50	8	0	Low-quality	Genome-fragment	42.56	HMM-based (lower-bound)	0	1
STL-phage-1384	16632	No	NA	34	4	0	Low-quality	Genome-fragment	28.01	AAI-based (medium-confidence)	0	1
STL-phage-1385	10202	No	NA	16	1	0	Low-quality	Genome-fragment	23.03	HMM-based (lower-bound)	0	1
STL-phage-1386	30021	No	NA	53	4	0	Low-quality	Genome-fragment	47.08	HMM-based (lower-bound)	0	1
STL-phage-1387	32062	No	NA	60	1	0	Low-quality	Genome-fragment	21.82	HMM-based (lower-bound)	0	1
STL-phage-1388	35941	No	NA	65	15	0	Low-quality	Genome-fragment	40.95	HMM-based (lower-bound)	0	1.01
STL-phage-1389	34106	No	NA	61	19	0	Medium-quality	Genome-fragment	86	AAI-based (high-confidence)	0	1
STL-phage-1390	15605	No	NA	34	6	0	Low-quality	Genome-fragment	39.35	AAI-based (medium-confidence)	0	1
STL-phage-1391	35161	No	NA	89	23	0	Medium-quality	Genome-fragment	88.66	AAI-based (high-confidence)	0	1
STL-phage-1392	34825	No	NA	73	15	1	Medium-quality	Genome-fragment	87.82	AAI-based (high-confidence)	0	1
STL-phage-1393	21432	No	NA	45	8	0	Low-quality	Genome-fragment	25.9	HMM-based (lower-bound)	0	1.03
STL-phage-1394	11815	No	NA	13	0	0	Not-determined	Genome-fragment	NA	NA	0	1.01	no viral genes detected
STL-phage-1395	31052	No	NA	42	4	0	Medium-quality	Genome-fragment	86.3	AAI-based (medium-confidence)	0	1
STL-phage-1396	84794	No	NA	160	17	4	Low-quality	Genome-fragment	47.41	HMM-based (lower-bound)	0	1
STL-phage-1397	38463	No	NA	62	9	0	Medium-quality	Genome-fragment	57.31	HMM-based (lower-bound)	0	1
STL-phage-1398	16897	No	NA	31	4	0	Low-quality	Genome-fragment	22.75	HMM-based (lower-bound)	0	1
STL-phage-1399	23286	No	NA	45	1	0	Low-quality	Genome-fragment	48.92	HMM-based (lower-bound)	0	1
STL-phage-1400	16348	No	NA	24	4	0	Low-quality	Genome-fragment	31.97	AAI-based (medium-confidence)	0	1
STL-phage-1401	24938	No	NA	42	1	0	Low-quality	Genome-fragment	14.83	HMM-based (lower-bound)	0	1
STL-phage-1402	46270	No	NA	77	12	0	Medium-quality	Genome-fragment	58.31	HMM-based (lower-bound)	0	1
STL-phage-1403	14970	No	NA	28	7	0	Low-quality	Genome-fragment	40.71	AAI-based (medium-confidence)	0	1
STL-phage-1404	39825	No	NA	63	3	1	Medium-quality	Genome-fragment	75.13	AAI-based (medium-confidence)	0	1.02	low-confidence DTR
STL-phage-1405	100693	No	NA	137	7	0	Low-quality	Genome-fragment	43.14	HMM-based (lower-bound)	0	1
STL-phage-1406	42650	No	NA	60	17	0	High-quality	High-quality	90.11	AAI-based (medium-confidence)	0	1.01
STL-phage-1407	11358	No	NA	23	2	0	Low-quality	Genome-fragment	14.21	HMM-based (lower-bound)	0	1
STL-phage-1408	8485	No	NA	14	1	0	Low-quality	Genome-fragment	20.09	AAI-based (medium-confidence)	0	1
STL-phage-1409	5320	No	NA	7	0	0	Low-quality	Genome-fragment	6.02	AAI-based (medium-confidence)	0	1	no viral genes detected
STL-phage-1410	15263	No	NA	25	3	0	Low-quality	Genome-fragment	10.97	HMM-based (lower-bound)	0	1
STL-phage-1411	44769	No	NA	74	9	0	Complete	High-quality	100	DTR (high-confidence)	0	1.01
STL-phage-1412	8035	No	NA	10	4	0	Low-quality	Genome-fragment	7.68	HMM-based (lower-bound)	0	1
STL-phage-1413	43833	No	NA	90	3	0	Low-quality	Genome-fragment	45.43	HMM-based (lower-bound)	0	1
STL-phage-1414	8175	No	NA	13	1	0	Low-quality	Genome-fragment	9.4	HMM-based (lower-bound)	0	1
STL-phage-1415	13468	No	NA	26	5	0	Low-quality	Genome-fragment	22.23	AAI-based (medium-confidence)	0	1.02
STL-phage-1416	18713	No	NA	43	2	0	Low-quality	Genome-fragment	8.97	HMM-based (lower-bound)	0	1
STL-phage-1417	9436	No	NA	22	3	0	Low-quality	Genome-fragment	7.23	HMM-based (lower-bound)	0	1
STL-phage-1418	76795	No	NA	150	8	2	Medium-quality	Genome-fragment	62.15	HMM-based (lower-bound)	0	1
STL-phage-1419	34829	No	NA	82	1	1	Low-quality	Genome-fragment	23.31	HMM-based (lower-bound)	0	1
STL-phage-1420	34895	No	NA	72	6	3	Low-quality	Genome-fragment	25.62	HMM-based (lower-bound)	0	1.01
STL-phage-1421	81884	No	NA	136	16	2	Medium-quality	Genome-fragment	78.74	HMM-based (lower-bound)	0	1.22
STL-phage-1422	25566	No	NA	37	4	0	Low-quality	Genome-fragment	31.45	HMM-based (lower-bound)	0	1
STL-phage-1423	5667	No	NA	10	0	0	Low-quality	Genome-fragment	10.23	AAI-based (high-confidence)	0	1	no viral genes detected
STL-phage-1424	29410	No	NA	64	4	1	Low-quality	Genome-fragment	29.07	HMM-based (lower-bound)	0	1.02
STL-phage-1425	42381	No	NA	76	15	0	Medium-quality	Genome-fragment	73.79	HMM-based (lower-bound)	0	1.02
STL-phage-1426	16242	No	NA	37	5	0	Low-quality	Genome-fragment	14.62	HMM-based (lower-bound)	0	1
STL-phage-1427	16667	No	NA	31	10	0	Low-quality	Genome-fragment	22.9	HMM-based (lower-bound)	0	1
STL-phage-1428	12260	No	NA	17	2	0	Low-quality	Genome-fragment	19.57	HMM-based (lower-bound)	0	1
STL-phage-1429	13685	No	NA	24	0	1	Not-determined	Genome-fragment	NA	NA	0	1.01	no viral genes detected
STL-phage-1430	39499	No	NA	62	3	1	Low-quality	Genome-fragment	38	HMM-based (lower-bound)	0	1
STL-phage-1431	37193	No	NA	52	7	0	Medium-quality	Genome-fragment	55.02	HMM-based (lower-bound)	0	1
STL-phage-1432	30470	No	NA	45	3	0	Medium-quality	Genome-fragment	70.09	AAI-based (medium-confidence)	0	1
STL-phage-1433	55167	No	NA	82	20	1	High-quality	High-quality	100	AAI-based (medium-confidence)	0	1.01	contig >1.5x longer than expected genome length
STL-phage-1434	5523	No	NA	10	1	0	Low-quality	Genome-fragment	12.52	AAI-based (medium-confidence)	0	1.06
STL-phage-1435	69901	No	NA	72	6	0	Complete	High-quality	100	DTR (high-confidence)	0	1
STL-phage-1436	9614	No	NA	18	3	0	Low-quality	Genome-fragment	2.39	HMM-based (lower-bound)	0	1
STL-phage-1437	20240	No	NA	34	8	0	Low-quality	Genome-fragment	44.49	AAI-based (medium-confidence)	0	1
STL-phage-1438	42773	No	NA	63	7	0	High-quality	High-quality	99.89	AAI-based (medium-confidence)	0	1.01
STL-phage-1439	8791	No	NA	7	1	0	Low-quality	Genome-fragment	4.4	HMM-based (lower-bound)	0	1
STL-phage-1440	285447	No	NA	386	89	13	High-quality	High-quality	97.89	HMM-based (lower-bound)	0	1.1
STL-phage-1441	48389	No	NA	52	7	0	Medium-quality	Genome-fragment	81.03	AAI-based (medium-confidence)	0	1
STL-phage-1442	18997	No	NA	39	5	0	Low-quality	Genome-fragment	19.82	HMM-based (lower-bound)	0	1
STL-phage-1443	13769	No	NA	26	1	0	Low-quality	Genome-fragment	25.59	AAI-based (medium-confidence)	0	1
STL-phage-1444	66309	No	NA	93	7	2	Low-quality	Genome-fragment	30.73	HMM-based (lower-bound)	0	1
STL-phage-1445	32942	No	NA	54	5	1	Low-quality	Genome-fragment	36.36	HMM-based (lower-bound)	0	1
STL-phage-1446	20088	No	NA	20	2	0	Low-quality	Genome-fragment	40.6	AAI-based (medium-confidence)	0	1
STL-phage-1447	34755	No	NA	57	7	0	Low-quality	Genome-fragment	33.11	HMM-based (lower-bound)	0	1.02
STL-phage-1448	22557	No	NA	40	3	0	Low-quality	Genome-fragment	19.73	HMM-based (lower-bound)	0	1.03
STL-phage-1449	26155	No	NA	49	5	0	Low-quality	Genome-fragment	30.9	HMM-based (lower-bound)	0	1
STL-phage-1450	26011	No	NA	51	5	0	Low-quality	Genome-fragment	27.88	HMM-based (lower-bound)	0	1
STL-phage-1451	26282	No	NA	47	3	0	Low-quality	Genome-fragment	46.35	AAI-based (medium-confidence)	0	1
STL-phage-1452	11293	No	NA	21	3	0	Low-quality	Genome-fragment	17.73	HMM-based (lower-bound)	0	1
STL-phage-1453	7071	No	NA	19	2	0	Low-quality	Genome-fragment	17.92	AAI-based (high-confidence)	0	1.03
STL-phage-1454	57648	No	NA	99	6	0	Low-quality	Genome-fragment	38.87	HMM-based (lower-bound)	0	1
STL-phage-1455	10702	No	NA	17	1	0	Low-quality	Genome-fragment	16.01	HMM-based (lower-bound)	0	1
STL-phage-1456	37181	No	NA	75	3	3	Low-quality	Genome-fragment	37.37	HMM-based (lower-bound)	0	1
STL-phage-1457	24345	No	NA	29	1	0	Low-quality	Genome-fragment	43.34	HMM-based (lower-bound)	0	1.01
STL-phage-1458	53320	No	NA	82	7	0	High-quality	High-quality	100	AAI-based (high-confidence)	0	1.08
STL-phage-1459	40552	No	NA	70	1	0	Medium-quality	Genome-fragment	60.67	HMM-based (lower-bound)	0	1
STL-phage-1460	14602	No	NA	19	5	0	Low-quality	Genome-fragment	33.87	AAI-based (medium-confidence)	0	1.01
STL-phage-1461	33395	No	NA	63	1	0	Low-quality	Genome-fragment	23.08	HMM-based (lower-bound)	0	1
STL-phage-1462	11809	No	NA	18	2	0	Low-quality	Genome-fragment	16.91	HMM-based (lower-bound)	0	1
STL-phage-1463	40786	No	NA	60	12	1	Medium-quality	Genome-fragment	63.01	HMM-based (lower-bound)	0	1
STL-phage-1464	21805	No	NA	40	6	0	Low-quality	Genome-fragment	21.66	AAI-based (high-confidence)	0	1
STL-phage-1465	13087	No	NA	25	0	0	Low-quality	Genome-fragment	15.07	AAI-based (high-confidence)	0	1	no viral genes detected
STL-phage-1466	10516	No	NA	25	4	0	Low-quality	Genome-fragment	5.42	HMM-based (lower-bound)	0	1
STL-phage-1467	16939	No	NA	26	4	0	Low-quality	Genome-fragment	10.33	AAI-based (medium-confidence)	0	1
STL-phage-1468	47537	No	NA	74	4	1	Low-quality	Genome-fragment	46.99	HMM-based (lower-bound)	0	1
STL-phage-1469	31327	No	NA	47	3	0	Medium-quality	Genome-fragment	50.65	HMM-based (lower-bound)	0	1
STL-phage-1470	29320	No	NA	51	1	0	Low-quality	Genome-fragment	38.41	HMM-based (lower-bound)	0	1.01
STL-phage-1471	16309	No	NA	30	5	1	Low-quality	Genome-fragment	19.44	HMM-based (lower-bound)	0	1.04
STL-phage-1472	20794	No	NA	39	8	0	Low-quality	Genome-fragment	40.22	AAI-based (medium-confidence)	0	1.01
STL-phage-1473	37295	No	NA	54	6	1	Low-quality	Genome-fragment	36.1	HMM-based (lower-bound)	0	1
STL-phage-1474	41627	No	NA	64	4	0	Low-quality	Genome-fragment	29.99	HMM-based (lower-bound)	0	1
STL-phage-1475	43796	No	NA	63	1	0	Low-quality	Genome-fragment	17.36	HMM-based (lower-bound)	0	1
STL-phage-1476	17546	No	NA	38	5	0	Low-quality	Genome-fragment	20.74	AAI-based (medium-confidence)	0	1
STL-phage-1477	45725	No	NA	93	20	0	Medium-quality	Genome-fragment	52.84	HMM-based (lower-bound)	0	1.01
STL-phage-1478	23762	No	NA	46	3	2	Low-quality	Genome-fragment	31.5	HMM-based (lower-bound)	0	1.01
STL-phage-1479	47832	No	NA	69	13	0	High-quality	High-quality	100	AAI-based (medium-confidence)	0	1
STL-phage-1480	10031	No	NA	19	3	0	Low-quality	Genome-fragment	24.66	AAI-based (medium-confidence)	0	1
STL-phage-1481	46908	No	NA	96	26	0	High-quality	High-quality	100	AAI-based (high-confidence)	0	1
STL-phage-1482	14862	No	NA	41	1	0	Low-quality	Genome-fragment	14.62	HMM-based (lower-bound)	0	1
STL-phage-1483	15485	No	NA	47	0	0	Not-determined	Genome-fragment	NA	NA	0	1	no viral genes detected
STL-phage-1484	19097	No	NA	31	1	0	Low-quality	Genome-fragment	30.45	HMM-based (lower-bound)	0	1
STL-phage-1485	17710	No	NA	26	4	0	Low-quality	Genome-fragment	17.87	HMM-based (lower-bound)	0	1
STL-phage-1486	11253	No	NA	18	1	0	Low-quality	Genome-fragment	13.76	HMM-based (lower-bound)	0	1.02
STL-phage-1487	31606	No	NA	44	9	0	Medium-quality	Genome-fragment	62.9	HMM-based (lower-bound)	0	1
STL-phage-1488	32274	No	NA	43	14	1	Medium-quality	Genome-fragment	69.2	AAI-based (medium-confidence)	0	1
STL-phage-1489	28095	No	NA	40	1	0	Low-quality	Genome-fragment	13.58	HMM-based (lower-bound)	0	1.01
STL-phage-1490	121490	No	NA	171	18	0	High-quality	High-quality	100	AAI-based (high-confidence)	0	1
STL-phage-1491	30923	No	NA	50	1	2	Low-quality	Genome-fragment	23.95	AAI-based (medium-confidence)	0	1
STL-phage-1492	51828	No	NA	96	15	0	Medium-quality	Genome-fragment	73.61	HMM-based (lower-bound)	0	1
STL-phage-1493	57593	No	NA	71	4	0	Medium-quality	Genome-fragment	71.52	HMM-based (lower-bound)	0	1
STL-phage-1494	42760	No	NA	75	4	1	Medium-quality	Genome-fragment	61.62	HMM-based (lower-bound)	0	1
STL-phage-1495	47312	No	NA	75	8	0	Medium-quality	Genome-fragment	55.8	HMM-based (lower-bound)	0	1.01
STL-phage-1496	52349	No	NA	89	9	0	Medium-quality	Genome-fragment	79.59	HMM-based (lower-bound)	0	1.08
STL-phage-1497	17671	No	NA	37	0	0	Not-determined	Genome-fragment	NA	NA	0	1.04	no viral genes detected
STL-phage-1498	28791	No	NA	39	5	0	Low-quality	Genome-fragment	28.58	AAI-based (medium-confidence)	0	1
STL-phage-1499	5037	No	NA	8	2	0	Low-quality	Genome-fragment	6.2	HMM-based (lower-bound)	0	1
STL-phage-1500	40151	No	NA	59	12	0	Medium-quality	Genome-fragment	56.67	HMM-based (lower-bound)	0	1
STL-phage-1501	186854	No	NA	266	0	53	Not-determined	Genome-fragment	NA	NA	0	1	no viral genes detected
STL-phage-1502	49815	No	NA	72	2	0	Medium-quality	Genome-fragment	75.04	HMM-based (lower-bound)	0	1
STL-phage-1503	12382	No	NA	24	0	0	Not-determined	Genome-fragment	NA	NA	0	1	no viral genes detected
STL-phage-1504	10188	No	NA	18	3	0	Low-quality	Genome-fragment	6.16	HMM-based (lower-bound)	0	1
STL-phage-1505	43307	No	NA	46	4	0	Medium-quality	Genome-fragment	65.03	HMM-based (lower-bound)	0	1
STL-phage-1506	48258	No	NA	97	27	0	Medium-quality	Genome-fragment	66.63	HMM-based (lower-bound)	0	1
STL-phage-1507	12616	No	NA	32	3	0	Low-quality	Genome-fragment	6.17	HMM-based (lower-bound)	0	1
STL-phage-1508	68771	No	NA	92	15	1	Medium-quality	Genome-fragment	58.52	HMM-based (lower-bound)	0	1
STL-phage-1509	7654	No	NA	8	0	1	Not-determined	Genome-fragment	NA	NA	0	1	no viral genes detected
STL-phage-1510	57427	No	NA	79	10	2	Medium-quality	Genome-fragment	67.84	HMM-based (lower-bound)	0	1
STL-phage-1511	32596	No	NA	55	6	0	Low-quality	Genome-fragment	40.04	HMM-based (lower-bound)	0	1
STL-phage-1512	44842	No	NA	75	9	1	Low-quality	Genome-fragment	44.36	HMM-based (lower-bound)	0	1
STL-phage-1513	18830	No	NA	37	1	2	Low-quality	Genome-fragment	10.51	HMM-based (lower-bound)	0	1
STL-phage-1514	17723	No	NA	17	2	0	Low-quality	Genome-fragment	19.93	HMM-based (lower-bound)	0	1
STL-phage-1515	8691	No	NA	14	3	1	Low-quality	Genome-fragment	11.45	HMM-based (lower-bound)	0	1
STL-phage-1516	64421	No	NA	110	8	3	Low-quality	Genome-fragment	30.39	HMM-based (lower-bound)	0	1
STL-phage-1517	49757	No	NA	71	10	0	Complete	High-quality	100	DTR (high-confidence)	0	1.01
STL-phage-1518	52144	No	NA	61	16	0	High-quality	High-quality	100	AAI-based (high-confidence)	0	1
STL-phage-1519	7408	No	NA	3	0	0	Not-determined	Genome-fragment	NA	NA	0	1	no viral genes detected
STL-phage-1520	6842	No	NA	8	0	0	Not-determined	Genome-fragment	NA	NA	0	1.46	no viral genes detected
STL-phage-1521	7019	No	NA	10	0	0	Not-determined	Genome-fragment	NA	NA	0	1.53	no viral genes detected; high kmer_freq may indicate large duplication
STL-phage-1522	10410	No	NA	14	5	0	Low-quality	Genome-fragment	8.62	AAI-based (medium-confidence)	0	1
STL-phage-1523	8047	No	NA	9	1	0	Low-quality	Genome-fragment	17.65	AAI-based (medium-confidence)	0	1
STL-phage-1524	10853	No	NA	23	4	0	Low-quality	Genome-fragment	16.45	HMM-based (lower-bound)	0	1
STL-phage-1525	10426	No	NA	11	4	0	Low-quality	Genome-fragment	17.72	AAI-based (medium-confidence)	0	1
STL-phage-1526	15303	No	NA	29	4	0	Low-quality	Genome-fragment	27.03	HMM-based (lower-bound)	0	1
STL-phage-1527	8476	No	NA	17	0	0	Not-determined	Genome-fragment	NA	NA	0	1	no viral genes detected
STL-phage-1528	6758	No	NA	14	2	0	Low-quality	Genome-fragment	4.79	HMM-based (lower-bound)	0	1
STL-phage-1529	13413	No	NA	27	1	0	Low-quality	Genome-fragment	8.57	HMM-based (lower-bound)	0	1
STL-phage-1530	7088	No	NA	10	1	0	Low-quality	Genome-fragment	4.53	HMM-based (lower-bound)	0	1
STL-phage-1531	39781	No	NA	71	7	1	Medium-quality	Genome-fragment	64.77	AAI-based (medium-confidence)	0	1
STL-phage-1532	23653	No	NA	43	8	1	Low-quality	Genome-fragment	21.7	HMM-based (lower-bound)	0	1.15
STL-phage-1533	21762	No	NA	43	0	0	Not-determined	Genome-fragment	NA	NA	0	1	no viral genes detected
STL-phage-1534	21772	No	NA	42	2	0	Low-quality	Genome-fragment	16.14	HMM-based (lower-bound)	0	1
STL-phage-1535	21889	No	NA	35	3	0	Low-quality	Genome-fragment	33.43	HMM-based (lower-bound)	0	1
STL-phage-1536	9492	No	NA	15	1	0	Low-quality	Genome-fragment	14.28	HMM-based (lower-bound)	0	1
STL-phage-1537	62027	No	NA	67	12	2	Complete	High-quality	100	DTR (high-confidence)	0	1.03
STL-phage-1538	50519	No	NA	60	26	1	High-quality	High-quality	100	AAI-based (high-confidence)	0	1.01
STL-phage-1539	42400	No	NA	57	4	0	Low-quality	Genome-fragment	46.09	HMM-based (lower-bound)	0	1
STL-phage-1540	67434	No	NA	102	5	0	Low-quality	Genome-fragment	37.62	HMM-based (lower-bound)	0	1.01
STL-phage-1541	42275	No	NA	81	4	0	Medium-quality	Genome-fragment	61.6	HMM-based (lower-bound)	0	1
STL-phage-1542	54041	No	NA	96	11	0	High-quality	High-quality	100	AAI-based (high-confidence)	0	1.05
STL-phage-1543	9652	No	NA	16	2	0	Low-quality	Genome-fragment	16.61	HMM-based (lower-bound)	0	1
STL-phage-1544	37005	No	NA	69	4	0	Low-quality	Genome-fragment	44.07	HMM-based (lower-bound)	0	1
STL-phage-1545	44723	No	NA	78	13	0	Medium-quality	Genome-fragment	59.69	HMM-based (lower-bound)	0	1
STL-phage-1546	39922	No	NA	80	10	1	Low-quality	Genome-fragment	44.56	HMM-based (lower-bound)	0	1.01
STL-phage-1547	10797	No	NA	17	0	1	Not-determined	Genome-fragment	NA	NA	0	1	no viral genes detected
STL-phage-1548	10681	No	NA	20	0	0	Not-determined	Genome-fragment	NA	NA	0	1.01	no viral genes detected
STL-phage-1549	9621	No	NA	18	1	0	Low-quality	Genome-fragment	9.46	HMM-based (lower-bound)	0	1
STL-phage-1550	13790	No	NA	23	1	0	Low-quality	Genome-fragment	20.63	HMM-based (lower-bound)	0	1
STL-phage-1551	44308	No	NA	73	36	0	High-quality	High-quality	100	AAI-based (medium-confidence)	0	1
STL-phage-1552	40619	No	NA	58	9	0	High-quality	High-quality	100	AAI-based (medium-confidence)	0	1
STL-phage-1553	12035	No	NA	20	4	0	Low-quality	Genome-fragment	17.85	HMM-based (lower-bound)	0	1
STL-phage-1554	72563	No	NA	143	26	0	High-quality	High-quality	100	AAI-based (high-confidence)	0	1.01
STL-phage-1555	98275	No	NA	123	6	1	Complete	High-quality	100	DTR (high-confidence)	0	1
STL-phage-1556	14158	No	NA	18	1	1	Low-quality	Genome-fragment	28.34	HMM-based (lower-bound)	0	1
STL-phage-1557	43771	No	NA	54	13	0	High-quality	High-quality	90.88	HMM-based (lower-bound)	0	1.01
STL-phage-1558	17980	No	NA	35	3	0	Low-quality	Genome-fragment	25.1	HMM-based (lower-bound)	0	1
STL-phage-1559	13165	No	NA	19	0	0	Not-determined	Genome-fragment	NA	NA	0	1	no viral genes detected
STL-phage-1560	25605	No	NA	39	1	0	Low-quality	Genome-fragment	33.4	HMM-based (lower-bound)	0	1
STL-phage-1561	51348	No	NA	57	6	0	High-quality	High-quality	95.4	AAI-based (medium-confidence)	0	1
STL-phage-1562	29613	No	NA	38	1	0	Low-quality	Genome-fragment	42.02	HMM-based (lower-bound)	0	1.01
STL-phage-1563	12590	No	NA	25	13	0	Low-quality	Genome-fragment	16.78	AAI-based (high-confidence)	0	1
STL-phage-1564	46425	No	NA	70	7	0	Medium-quality	Genome-fragment	67.51	HMM-based (lower-bound)	0	1
STL-phage-1565	6266	No	NA	16	0	0	Not-determined	Genome-fragment	NA	NA	0	1	no viral genes detected
STL-phage-1566	53478	No	NA	67	5	4	Complete	High-quality	100	DTR (high-confidence)	0	1.01
STL-phage-1567	48562	No	NA	81	10	0	High-quality	High-quality	100	AAI-based (medium-confidence)	0	1
STL-phage-1568	81115	No	NA	124	7	2	High-quality	High-quality	100	HMM-based (lower-bound)	0	1.93	high kmer_freq may indicate large duplication
STL-phage-1569	60093	No	NA	103	0	1	Not-determined	Genome-fragment	NA	NA	0	1	no viral genes detected
STL-phage-1570	38481	No	NA	62	12	2	Medium-quality	Genome-fragment	69.41	HMM-based (lower-bound)	0	1
STL-phage-1571	20577	No	NA	22	2	1	Low-quality	Genome-fragment	14.63	HMM-based (lower-bound)	0	1
STL-phage-1572	43929	No	NA	63	6	0	Low-quality	Genome-fragment	48.31	HMM-based (lower-bound)	0	1
STL-phage-1573	29378	No	NA	35	13	0	Low-quality	Genome-fragment	43.35	AAI-based (medium-confidence)	0	1
STL-phage-1574	43860	No	NA	82	23	0	Medium-quality	Genome-fragment	70.74	HMM-based (lower-bound)	0	1
STL-phage-1575	7550	No	NA	15	2	0	Low-quality	Genome-fragment	15.06	HMM-based (lower-bound)	0	1
STL-phage-1576	19537	No	NA	28	4	1	Medium-quality	Genome-fragment	52.76	AAI-based (medium-confidence)	0	1.01
STL-phage-1577	9568	No	NA	23	2	0	Low-quality	Genome-fragment	2.88	HMM-based (lower-bound)	0	1
STL-phage-1578	7305	No	NA	16	2	0	Low-quality	Genome-fragment	5.05	HMM-based (lower-bound)	0	1
STL-phage-1579	11481	No	NA	16	3	0	Low-quality	Genome-fragment	17.35	AAI-based (medium-confidence)	0	1
STL-phage-1580	17434	No	NA	18	0	0	Not-determined	Genome-fragment	NA	NA	0	1	no viral genes detected
STL-phage-1581	37302	No	NA	46	9	1	Medium-quality	Genome-fragment	62.32	AAI-based (medium-confidence)	0	1
STL-phage-1582	35318	No	NA	50	0	0	Not-determined	Genome-fragment	NA	NA	0	1	no viral genes detected
STL-phage-1583	38012	No	NA	71	3	1	Low-quality	Genome-fragment	28.01	HMM-based (lower-bound)	0	1
STL-phage-1584	58491	No	NA	92	11	1	Medium-quality	Genome-fragment	88.4	HMM-based (lower-bound)	0	1
STL-phage-1585	29917	No	NA	38	8	0	Medium-quality	Genome-fragment	71.99	AAI-based (medium-confidence)	0	1
STL-phage-1586	16935	No	NA	32	7	0	Low-quality	Genome-fragment	18.94	HMM-based (lower-bound)	0	1
STL-phage-1587	25917	No	NA	30	1	0	Low-quality	Genome-fragment	37.87	HMM-based (lower-bound)	0	1.01
STL-phage-1588	29655	No	NA	39	0	0	Not-determined	Genome-fragment	NA	NA	0	1	no viral genes detected
STL-phage-1589	7782	No	NA	13	0	0	Low-quality	Genome-fragment	11.88	AAI-based (medium-confidence)	0	1	no viral genes detected
STL-phage-1590	7625	No	NA	16	0	0	Not-determined	Genome-fragment	NA	NA	0	1.01	no viral genes detected
STL-phage-1591	60551	No	NA	115	12	0	Medium-quality	Genome-fragment	76.08	HMM-based (lower-bound)	0	1
STL-phage-1592	14482	No	NA	28	0	0	Not-determined	Genome-fragment	NA	NA	0	1	no viral genes detected
STL-phage-1593	90909	No	NA	140	35	1	High-quality	High-quality	100	AAI-based (medium-confidence)	0	1.12	contig >1.5x longer than expected genome length
STL-phage-1594	38565	No	NA	62	21	0	Medium-quality	Genome-fragment	84.72	AAI-based (medium-confidence)	0	1.02
STL-phage-1595	29817	No	NA	65	13	0	Medium-quality	Genome-fragment	77.67	AAI-based (medium-confidence)	0	1
STL-phage-1596	54741	No	NA	99	10	0	Low-quality	Genome-fragment	46	HMM-based (lower-bound)	0	1
STL-phage-1597	51460	No	NA	67	15	0	High-quality	High-quality	100	AAI-based (medium-confidence)	0	1.01
STL-phage-1598	6649	No	NA	16	0	0	Not-determined	Genome-fragment	NA	NA	0	1	no viral genes detected
STL-phage-1599	11675	No	NA	12	0	0	Low-quality	Genome-fragment	7	AAI-based (high-confidence)	0	1.1	no viral genes detected
STL-phage-1600	31754	No	NA	42	4	0	Low-quality	Genome-fragment	19.75	HMM-based (lower-bound)	0	1
STL-phage-1601	54015	No	NA	69	6	0	Medium-quality	Genome-fragment	61.72	AAI-based (medium-confidence)	0	1
STL-phage-1602	45266	No	NA	57	16	0	High-quality	High-quality	100	AAI-based (medium-confidence)	0	1
STL-phage-1603	53736	No	NA	73	6	1	Medium-quality	Genome-fragment	53.22	HMM-based (lower-bound)	0	1.03
STL-phage-1604	9456	No	NA	11	2	0	Low-quality	Genome-fragment	6.63	HMM-based (lower-bound)	0	1
STL-phage-1605	66972	No	NA	120	2	0	Low-quality	Genome-fragment	36.77	HMM-based (lower-bound)	0	1
STL-phage-1606	43836	No	NA	56	4	1	Medium-quality	Genome-fragment	54.84	HMM-based (lower-bound)	0	1
STL-phage-1607	53122	No	NA	85	23	0	Medium-quality	Genome-fragment	68.01	HMM-based (lower-bound)	0	1.01
STL-phage-1608	6019	No	NA	8	4	0	Low-quality	Genome-fragment	12.99	AAI-based (high-confidence)	0	1
STL-phage-1609	42743	No	NA	78	5	1	High-quality	High-quality	98.78	AAI-based (medium-confidence)	0	1
STL-phage-1610	39953	No	NA	65	12	0	High-quality	High-quality	99.27	AAI-based (high-confidence)	0	1
STL-phage-1611	9745	No	NA	23	4	0	Low-quality	Genome-fragment	18.06	AAI-based (medium-confidence)	0	1.01
STL-phage-1612	15963	No	NA	36	7	0	Low-quality	Genome-fragment	33.89	AAI-based (medium-confidence)	0	1
STL-phage-1613	13051	No	NA	33	8	0	Low-quality	Genome-fragment	24.11	AAI-based (medium-confidence)	0	1.02
STL-phage-1614	20870	No	NA	42	7	1	Low-quality	Genome-fragment	43.48	AAI-based (medium-confidence)	0	1.02
STL-phage-1615	69991	No	NA	72	7	3	Complete	High-quality	100	DTR (high-confidence)	0	1.01
STL-phage-1616	26660	No	NA	47	3	0	Low-quality	Genome-fragment	33.81	HMM-based (lower-bound)	0	1
STL-phage-1617	8933	No	NA	18	0	0	Not-determined	Genome-fragment	NA	NA	0	1	no viral genes detected
STL-phage-1618	19727	No	NA	42	1	0	Low-quality	Genome-fragment	11.42	HMM-based (lower-bound)	0	1
STL-phage-1619	44321	No	NA	77	2	1	Low-quality	Genome-fragment	38.48	HMM-based (lower-bound)	0	1
STL-phage-1620	16342	No	NA	35	2	0	Low-quality	Genome-fragment	12.02	HMM-based (lower-bound)	0	1
STL-phage-1621	40840	No	NA	32	0	0	Not-determined	Genome-fragment	NA	NA	0	1	no viral genes detected
STL-phage-1622	14043	No	NA	27	3	0	Low-quality	Genome-fragment	20.27	HMM-based (lower-bound)	0	1.02
STL-phage-1623	57163	No	NA	80	19	0	High-quality	High-quality	100	AAI-based (medium-confidence)	0	1.02	contig >1.5x longer than expected genome length
STL-phage-1624	220379	No	NA	337	10	11	High-quality	High-quality	99.06	HMM-based (lower-bound)	0	1
STL-phage-1625	43036	No	NA	51	6	0	Low-quality	Genome-fragment	38.13	HMM-based (lower-bound)	0	1
STL-phage-1626	15881	No	NA	28	4	0	Low-quality	Genome-fragment	24.75	HMM-based (lower-bound)	0	1
STL-phage-1627	31693	No	NA	37	3	1	Medium-quality	Genome-fragment	51.3	HMM-based (lower-bound)	0	1.01
STL-phage-1628	12723	No	NA	16	4	0	Low-quality	Genome-fragment	17.83	HMM-based (lower-bound)	0	1
STL-phage-1629	15001	No	NA	18	8	0	Low-quality	Genome-fragment	26.87	AAI-based (medium-confidence)	0	1
STL-phage-1630	9803	No	NA	19	5	0	Low-quality	Genome-fragment	14.32	HMM-based (lower-bound)	0	1
STL-phage-1631	18533	No	NA	35	7	0	Low-quality	Genome-fragment	30.79	HMM-based (lower-bound)	0	1
STL-phage-1632	30756	No	NA	55	2	0	Low-quality	Genome-fragment	32.9	HMM-based (lower-bound)	0	1
STL-phage-1633	36373	No	NA	56	15	0	High-quality	High-quality	96.85	AAI-based (medium-confidence)	0	1.02
STL-phage-1634	12390	No	NA	16	3	0	Low-quality	Genome-fragment	26.61	AAI-based (medium-confidence)	0	1
STL-phage-1635	27947	No	NA	42	14	0	Medium-quality	Genome-fragment	75.31	AAI-based (medium-confidence)	0	1
STL-phage-1636	48277	No	NA	74	4	0	Medium-quality	Genome-fragment	54.77	HMM-based (lower-bound)	0	1
STL-phage-1637	33903	No	NA	47	4	4	Low-quality	Genome-fragment	9.41	AAI-based (medium-confidence)	0	1
STL-phage-1638	17454	No	NA	36	3	0	Low-quality	Genome-fragment	28.26	HMM-based (lower-bound)	0	1
STL-phage-1639	17750	No	NA	30	2	0	Low-quality	Genome-fragment	13.86	HMM-based (lower-bound)	0	1
STL-phage-1640	39763	No	NA	70	2	0	Low-quality	Genome-fragment	25.1	HMM-based (lower-bound)	0	1
STL-phage-1641	13106	No	NA	27	3	0	Low-quality	Genome-fragment	15.9	HMM-based (lower-bound)	0	1
STL-phage-1642	22559	No	NA	46	4	0	Medium-quality	Genome-fragment	57.42	AAI-based (medium-confidence)	0	1
STL-phage-1643	6319	No	NA	8	2	0	Low-quality	Genome-fragment	3.38	HMM-based (lower-bound)	0	1
STL-phage-1644	45494	No	NA	60	7	0	Complete	High-quality	100	DTR (high-confidence)	0	1.01
STL-phage-1645	50535	No	NA	73	4	0	Medium-quality	Genome-fragment	68.6	HMM-based (lower-bound)	0	1.09
STL-phage-1646	19649	No	NA	38	2	0	Low-quality	Genome-fragment	39.59	AAI-based (medium-confidence)	0	1
STL-phage-1647	10454	No	NA	22	1	0	Low-quality	Genome-fragment	6.67	HMM-based (lower-bound)	0	1
STL-phage-1648	36525	No	NA	58	7	2	Low-quality	Genome-fragment	46.38	HMM-based (lower-bound)	0	1
STL-phage-1649	41523	No	NA	81	14	0	High-quality	High-quality	100	AAI-based (high-confidence)	0	1
STL-phage-1650	32882	No	NA	58	13	0	Medium-quality	Genome-fragment	61.68	AAI-based (medium-confidence)	0	1
STL-phage-1651	12522	No	NA	24	2	0	Low-quality	Genome-fragment	9.62	HMM-based (lower-bound)	0	1
STL-phage-1652	22505	No	NA	31	17	0	Low-quality	Genome-fragment	45.22	AAI-based (high-confidence)	0	1
STL-phage-1653	28266	No	NA	51	7	0	Low-quality	Genome-fragment	42.19	HMM-based (lower-bound)	0	1
STL-phage-1654	52956	No	NA	63	11	0	Low-quality	Genome-fragment	42.77	HMM-based (lower-bound)	0	1.01
STL-phage-1655	7697	No	NA	11	0	1	Low-quality	Genome-fragment	10.33	AAI-based (high-confidence)	0	1.68	no viral genes detected; high kmer_freq may indicate large duplication
STL-phage-1656	8558	No	NA	18	3	0	Low-quality	Genome-fragment	13.17	HMM-based (lower-bound)	0	1
STL-phage-1657	35426	No	NA	60	8	0	Low-quality	Genome-fragment	40.67	HMM-based (lower-bound)	0	1.01
STL-phage-1658	8302	No	NA	9	3	0	Low-quality	Genome-fragment	14.31	AAI-based (medium-confidence)	0	1
STL-phage-1659	6430	No	NA	14	1	0	Low-quality	Genome-fragment	10.25	HMM-based (lower-bound)	0	1
STL-phage-1660	11454	No	NA	21	1	0	Low-quality	Genome-fragment	7.41	HMM-based (lower-bound)	0	1.03
STL-phage-1661	14895	No	NA	27	0	0	Not-determined	Genome-fragment	NA	NA	0	1	no viral genes detected
STL-phage-1662	15509	No	NA	36	1	1	Low-quality	Genome-fragment	22.08	HMM-based (lower-bound)	0	1
STL-phage-1663	11385	No	NA	23	0	0	Not-determined	Genome-fragment	NA	NA	0	1	no viral genes detected
STL-phage-1664	7188	No	NA	10	0	0	Not-determined	Genome-fragment	NA	NA	0	1	no viral genes detected
STL-phage-1665	11965	No	NA	30	3	0	Low-quality	Genome-fragment	26.08	AAI-based (medium-confidence)	0	1.03
STL-phage-1666	87253	No	NA	142	11	1	Medium-quality	Genome-fragment	84.7	HMM-based (lower-bound)	0	1.26
STL-phage-1667	20764	No	NA	41	7	0	Low-quality	Genome-fragment	26.93	HMM-based (lower-bound)	0	1
STL-phage-1668	68064	No	NA	123	2	2	Low-quality	Genome-fragment	41.26	HMM-based (lower-bound)	0	1
STL-phage-1669	16169	No	NA	19	1	0	Low-quality	Genome-fragment	23.97	HMM-based (lower-bound)	0	1
STL-phage-1670	10245	No	NA	14	3	0	Low-quality	Genome-fragment	13.38	HMM-based (lower-bound)	0	1
STL-phage-1671	8750	No	NA	25	1	0	Low-quality	Genome-fragment	8.61	HMM-based (lower-bound)	0	1
STL-phage-1672	24200	No	NA	37	5	0	Low-quality	Genome-fragment	31.17	HMM-based (lower-bound)	0	1
STL-phage-1673	19376	No	NA	44	3	0	Low-quality	Genome-fragment	29.53	HMM-based (lower-bound)	0	1
STL-phage-1674	16393	No	NA	48	4	0	Low-quality	Genome-fragment	15.29	HMM-based (lower-bound)	0	1
STL-phage-1675	7743	No	NA	12	3	1	Low-quality	Genome-fragment	4.98	AAI-based (medium-confidence)	0	1
STL-phage-1676	143020	No	NA	169	82	0	High-quality	High-quality	92.11	AAI-based (medium-confidence)	0	1
STL-phage-1677	16878	No	NA	40	2	0	Low-quality	Genome-fragment	11.1	HMM-based (lower-bound)	0	1
STL-phage-1678	39983	No	NA	43	1	0	Low-quality	Genome-fragment	36.35	HMM-based (lower-bound)	0	1
STL-phage-1679	17024	No	NA	28	6	0	Low-quality	Genome-fragment	23.19	HMM-based (lower-bound)	0	1
STL-phage-1680	6530	No	NA	14	0	1	Not-determined	Genome-fragment	NA	NA	0	1	no viral genes detected
STL-phage-1681	46145	No	NA	99	7	0	Low-quality	Genome-fragment	49.83	HMM-based (lower-bound)	0	1
STL-phage-1682	5549	No	NA	9	0	0	Low-quality	Genome-fragment	9.11	AAI-based (medium-confidence)	0	1	no viral genes detected
STL-phage-1683	12737	No	NA	29	1	0	Low-quality	Genome-fragment	16.85	HMM-based (lower-bound)	0	1
STL-phage-1684	47615	No	NA	93	4	1	Low-quality	Genome-fragment	47.15	HMM-based (lower-bound)	0	1
STL-phage-1685	7440	No	NA	20	1	0	Low-quality	Genome-fragment	5.46	HMM-based (lower-bound)	0	1.01
STL-phage-1686	6154	No	NA	15	0	0	Not-determined	Genome-fragment	NA	NA	0	1	no viral genes detected
STL-phage-1687	33006	No	NA	45	4	0	Medium-quality	Genome-fragment	70.25	HMM-based (lower-bound)	0	1
STL-phage-1688	5522	No	NA	11	2	0	Low-quality	Genome-fragment	10.71	AAI-based (medium-confidence)	0	1
STL-phage-1689	19734	No	NA	37	4	0	Low-quality	Genome-fragment	27.17	HMM-based (lower-bound)	0	1
STL-phage-1690	5370	No	NA	8	1	0	Low-quality	Genome-fragment	9.3	AAI-based (medium-confidence)	0	1.06
STL-phage-1691	9314	No	NA	19	2	0	Low-quality	Genome-fragment	10.88	AAI-based (medium-confidence)	0	1.02
STL-phage-1692	41531	No	NA	69	10	0	Medium-quality	Genome-fragment	60.36	HMM-based (lower-bound)	0	1
STL-phage-1693	39757	No	NA	60	10	0	High-quality	High-quality	100	AAI-based (medium-confidence)	0	1
STL-phage-1694	19276	No	NA	32	2	1	Low-quality	Genome-fragment	18.25	HMM-based (lower-bound)	0	1.01
STL-phage-1695	12815	No	NA	30	2	0	Low-quality	Genome-fragment	12.29	HMM-based (lower-bound)	0	1
STL-phage-1696	36666	No	NA	56	8	0	Low-quality	Genome-fragment	44.64	HMM-based (lower-bound)	0	1
STL-phage-1697	43095	No	NA	61	8	0	Medium-quality	Genome-fragment	50.77	HMM-based (lower-bound)	0	1
STL-phage-1698	40388	No	NA	66	7	0	Low-quality	Genome-fragment	46.01	HMM-based (lower-bound)	0	1
STL-phage-1699	88751	No	NA	110	2	0	Medium-quality	Genome-fragment	68.55	HMM-based (lower-bound)	0	1.08
STL-phage-1700	57836	No	NA	105	7	0	Low-quality	Genome-fragment	48.46	HMM-based (lower-bound)	0	1.05
STL-phage-1701	62314	No	NA	110	6	0	Low-quality	Genome-fragment	49.05	HMM-based (lower-bound)	0	1.01
STL-phage-1702	16895	No	NA	39	5	1	Low-quality	Genome-fragment	31.23	AAI-based (medium-confidence)	0	1
STL-phage-1703	20920	No	NA	19	2	0	Low-quality	Genome-fragment	26.5	HMM-based (lower-bound)	0	1
STL-phage-1704	16331	No	NA	29	1	0	Low-quality	Genome-fragment	26.04	HMM-based (lower-bound)	0	1
STL-phage-1705	20669	No	NA	48	9	0	Low-quality	Genome-fragment	48.74	AAI-based (high-confidence)	0	1
STL-phage-1706	33687	No	NA	58	11	1	High-quality	High-quality	100	AAI-based (medium-confidence)	0	1
STL-phage-1707	9221	No	NA	17	7	0	Low-quality	Genome-fragment	27.42	AAI-based (high-confidence)	0	1
STL-phage-1708	19209	No	NA	35	3	0	Low-quality	Genome-fragment	35.86	AAI-based (medium-confidence)	0	1
STL-phage-1709	15505	No	NA	23	2	0	Low-quality	Genome-fragment	22.62	AAI-based (medium-confidence)	0	1
STL-phage-1710	5461	No	NA	13	1	0	Low-quality	Genome-fragment	8.84	AAI-based (medium-confidence)	0	1
STL-phage-1711	21401	No	NA	39	3	0	Low-quality	Genome-fragment	36.13	HMM-based (lower-bound)	0	1
STL-phage-1712	48467	No	NA	78	5	0	Low-quality	Genome-fragment	43.01	HMM-based (lower-bound)	0	1
STL-phage-1713	16387	No	NA	22	1	0	Low-quality	Genome-fragment	8.89	HMM-based (lower-bound)	0	1
STL-phage-1714	7895	No	NA	9	3	0	Low-quality	Genome-fragment	8.75	HMM-based (lower-bound)	0	1
STL-phage-1715	11233	No	NA	20	4	0	Low-quality	Genome-fragment	17.51	HMM-based (lower-bound)	0	1.01
STL-phage-1716	38607	No	NA	57	19	0	Medium-quality	Genome-fragment	54.29	HMM-based (lower-bound)	0	1
STL-phage-1717	10887	No	NA	21	1	0	Low-quality	Genome-fragment	22.55	AAI-based (high-confidence)	0	1.03
STL-phage-1718	70387	No	NA	100	6	2	High-quality	High-quality	100	AAI-based (medium-confidence)	0	1.38
STL-phage-1719	5473	No	NA	11	2	0	Low-quality	Genome-fragment	2.55	HMM-based (lower-bound)	0	1.01
STL-phage-1720	16144	No	NA	29	7	0	Low-quality	Genome-fragment	17.47	HMM-based (lower-bound)	0	1.03
STL-phage-1721	45667	No	NA	69	6	1	Medium-quality	Genome-fragment	58.3	HMM-based (lower-bound)	0	1.01
STL-phage-1722	7139	No	NA	19	3	0	Low-quality	Genome-fragment	10.7	HMM-based (lower-bound)	0	1
STL-phage-1723	6851	No	NA	10	2	0	Low-quality	Genome-fragment	7.71	HMM-based (lower-bound)	0	1
STL-phage-1724	22094	No	NA	47	7	0	Low-quality	Genome-fragment	29.99	HMM-based (lower-bound)	0	1
STL-phage-1725	23324	No	NA	35	7	0	Low-quality	Genome-fragment	45.7	AAI-based (medium-confidence)	0	1
STL-phage-1726	55003	No	NA	94	10	1	Medium-quality	Genome-fragment	53.99	HMM-based (lower-bound)	0	1
STL-phage-1727	17083	No	NA	37	4	0	Low-quality	Genome-fragment	34.6	AAI-based (medium-confidence)	0	1
STL-phage-1728	21762	No	NA	34	9	0	Low-quality	Genome-fragment	43.63	AAI-based (medium-confidence)	0	1.01
STL-phage-1729	39199	No	NA	65	13	0	High-quality	High-quality	100	AAI-based (high-confidence)	0	1.01
STL-phage-1730	15339	No	NA	18	5	0	Low-quality	Genome-fragment	18.68	HMM-based (lower-bound)	0	1
STL-phage-1731	23672	No	NA	38	8	1	Low-quality	Genome-fragment	24.88	HMM-based (lower-bound)	0	1.01
STL-phage-1732	52581	No	NA	85	3	2	Low-quality	Genome-fragment	46.49	HMM-based (lower-bound)	0	1
STL-phage-1733	58529	No	NA	70	4	1	Medium-quality	Genome-fragment	82.19	HMM-based (lower-bound)	0	1
STL-phage-1734	33677	No	NA	57	2	1	Low-quality	Genome-fragment	25.81	HMM-based (lower-bound)	0	1
STL-phage-1735	104613	No	NA	215	5	5	Low-quality	Genome-fragment	45.22	HMM-based (lower-bound)	0	1.07
STL-phage-1736	13560	No	NA	16	2	0	Low-quality	Genome-fragment	20.32	AAI-based (medium-confidence)	0	1
STL-phage-1737	12138	No	NA	17	2	0	Low-quality	Genome-fragment	14.39	HMM-based (lower-bound)	0	1
STL-phage-1738	21720	No	NA	35	12	0	Low-quality	Genome-fragment	32.22	HMM-based (lower-bound)	0	1
STL-phage-1739	6469	No	NA	14	0	0	Not-determined	Genome-fragment	NA	NA	0	1	no viral genes detected
STL-phage-1740	58290	No	NA	79	9	5	Medium-quality	Genome-fragment	59.04	HMM-based (lower-bound)	0	1
STL-phage-1741	9981	No	NA	19	2	0	Low-quality	Genome-fragment	11.48	HMM-based (lower-bound)	0	1
STL-phage-1742	34345	No	NA	66	4	0	Medium-quality	Genome-fragment	56.74	HMM-based (lower-bound)	0	1
STL-phage-1743	48709	No	NA	71	17	1	High-quality	High-quality	95.98	AAI-based (high-confidence)	0	1
STL-phage-1744	17621	No	NA	30	9	0	Low-quality	Genome-fragment	49.7	AAI-based (medium-confidence)	0	1
STL-phage-1745	27050	No	NA	36	3	1	Low-quality	Genome-fragment	45.15	HMM-based (lower-bound)	0	1
STL-phage-1746	19920	No	NA	52	4	1	Low-quality	Genome-fragment	21.32	HMM-based (lower-bound)	0	1.05
STL-phage-1747	9285	No	NA	15	1	0	Low-quality	Genome-fragment	11.57	HMM-based (lower-bound)	0	1.06
STL-phage-1748	19084	No	NA	49	2	0	Low-quality	Genome-fragment	21.97	AAI-based (high-confidence)	0	1
STL-phage-1749	30643	No	NA	39	5	0	High-quality	High-quality	100	AAI-based (high-confidence)	0	1.01
STL-phage-1750	43304	No	NA	72	19	0	Low-quality	Genome-fragment	26.41	AAI-based (medium-confidence)	0	1
STL-phage-1751	49389	No	NA	73	8	0	Medium-quality	Genome-fragment	66.17	HMM-based (lower-bound)	0	1
STL-phage-1752	20921	No	NA	56	1	0	Low-quality	Genome-fragment	7.24	HMM-based (lower-bound)	0	1
STL-phage-1753	17028	No	NA	23	3	0	Low-quality	Genome-fragment	26.38	HMM-based (lower-bound)	0	1
STL-phage-1754	171850	No	NA	223	23	2	High-quality	High-quality	99.46	HMM-based (lower-bound)	0	1.15
STL-phage-1755	56383	No	NA	63	6	1	High-quality	High-quality	93.62	AAI-based (medium-confidence)	0	1
STL-phage-1756	19129	No	NA	47	2	0	Low-quality	Genome-fragment	26.29	HMM-based (lower-bound)	0	1
STL-phage-1757	37672	No	NA	65	13	0	High-quality	High-quality	98.84	AAI-based (high-confidence)	0	1
STL-phage-1758	39190	No	NA	55	12	0	Medium-quality	Genome-fragment	77.02	HMM-based (lower-bound)	0	1
STL-phage-1759	13184	No	NA	21	3	2	Low-quality	Genome-fragment	9	HMM-based (lower-bound)	0	1
STL-phage-1760	50369	No	NA	76	17	0	Medium-quality	Genome-fragment	57.46	HMM-based (lower-bound)	0	1
STL-phage-1761	42843	No	NA	78	8	0	Medium-quality	Genome-fragment	62.69	HMM-based (lower-bound)	0	1
STL-phage-1762	9539	No	NA	19	2	0	Low-quality	Genome-fragment	24.52	AAI-based (medium-confidence)	0	1
STL-phage-1763	69644	No	NA	90	8	2	Medium-quality	Genome-fragment	68.72	HMM-based (lower-bound)	0	1
STL-phage-1764	49738	No	NA	77	7	0	High-quality	High-quality	93.74	AAI-based (medium-confidence)	0	1.01
STL-phage-1765	8442	No	NA	13	6	0	Low-quality	Genome-fragment	14.01	AAI-based (medium-confidence)	0	1
STL-phage-1766	13293	No	NA	28	2	0	Low-quality	Genome-fragment	18.15	HMM-based (lower-bound)	0	1.02
STL-phage-1767	65214	No	NA	99	21	1	Medium-quality	Genome-fragment	88.91	HMM-based (lower-bound)	0	1
STL-phage-1768	34006	No	NA	56	5	0	Low-quality	Genome-fragment	31.7	HMM-based (lower-bound)	0	1
STL-phage-1769	24898	No	NA	32	3	0	Low-quality	Genome-fragment	17.16	HMM-based (lower-bound)	0	1
STL-phage-1770	36897	No	NA	66	8	0	Medium-quality	Genome-fragment	60.61	HMM-based (lower-bound)	0	1
STL-phage-1771	48206	No	NA	81	15	0	Medium-quality	Genome-fragment	75.91	HMM-based (lower-bound)	0	1
STL-phage-1772	27563	No	NA	35	3	0	Low-quality	Genome-fragment	24.46	HMM-based (lower-bound)	0	1
STL-phage-1773	43795	No	NA	66	7	1	Medium-quality	Genome-fragment	54.24	HMM-based (lower-bound)	0	1
STL-phage-1774	10235	No	NA	16	0	0	Not-determined	Genome-fragment	NA	NA	0	1	no viral genes detected
STL-phage-1775	40864	No	NA	74	4	0	Low-quality	Genome-fragment	40.72	HMM-based (lower-bound)	0	1.01
STL-phage-1776	12548	No	NA	24	9	0	Low-quality	Genome-fragment	13.44	HMM-based (lower-bound)	0	1
STL-phage-1777	12248	No	NA	23	4	0	Low-quality	Genome-fragment	15.97	HMM-based (lower-bound)	0	1
STL-phage-1778	10150	No	NA	15	4	0	Low-quality	Genome-fragment	7.45	HMM-based (lower-bound)	0	1
STL-phage-1779	24458	No	NA	42	9	0	Low-quality	Genome-fragment	27.28	HMM-based (lower-bound)	0	1
STL-phage-1780	23600	No	NA	34	5	0	Low-quality	Genome-fragment	48.72	AAI-based (medium-confidence)	0	1
STL-phage-1781	7185	No	NA	10	1	0	Low-quality	Genome-fragment	4.65	HMM-based (lower-bound)	0	1
STL-phage-1782	33555	No	NA	52	10	1	Low-quality	Genome-fragment	42.9	HMM-based (lower-bound)	0	1.01
STL-phage-1783	9428	No	NA	21	0	0	Low-quality	Genome-fragment	6.9	AAI-based (high-confidence)	0	1	no viral genes detected
STL-phage-1784	16682	No	NA	21	3	0	Low-quality	Genome-fragment	14.56	AAI-based (high-confidence)	0	1
STL-phage-1785	21214	No	NA	23	3	0	Low-quality	Genome-fragment	39.81	AAI-based (medium-confidence)	0	1
STL-phage-1786	12377	No	NA	17	10	0	Low-quality	Genome-fragment	24.89	AAI-based (medium-confidence)	0	1
STL-phage-1787	53846	No	NA	75	10	0	Medium-quality	Genome-fragment	66.43	HMM-based (lower-bound)	0	1
STL-phage-1788	9297	No	NA	17	3	0	Low-quality	Genome-fragment	20.5	AAI-based (medium-confidence)	0	1
STL-phage-1789	8191	No	NA	15	1	0	Low-quality	Genome-fragment	11.41	HMM-based (lower-bound)	0	1
STL-phage-1790	7199	No	NA	17	1	0	Low-quality	Genome-fragment	6.58	HMM-based (lower-bound)	0	1
STL-phage-1791	8623	No	NA	9	3	0	Low-quality	Genome-fragment	12.82	HMM-based (lower-bound)	0	1
STL-phage-1792	30730	No	NA	57	2	2	Low-quality	Genome-fragment	32.17	HMM-based (lower-bound)	0	1
STL-phage-1793	29614	No	NA	54	4	0	Low-quality	Genome-fragment	46.5	HMM-based (lower-bound)	0	1
STL-phage-1794	38717	No	NA	61	15	0	Medium-quality	Genome-fragment	51.29	HMM-based (lower-bound)	0	1
STL-phage-1795	32761	No	NA	52	2	0	Medium-quality	Genome-fragment	76.02	AAI-based (medium-confidence)	0	1
STL-phage-1796	10082	No	NA	24	4	0	Low-quality	Genome-fragment	16.03	HMM-based (lower-bound)	0	1
STL-phage-1797	12234	No	NA	24	3	0	Low-quality	Genome-fragment	12.85	HMM-based (lower-bound)	0	1
STL-phage-1798	23327	No	NA	37	4	0	Low-quality	Genome-fragment	35.5	HMM-based (lower-bound)	0	1
STL-phage-1799	20105	No	NA	28	0	0	Not-determined	Genome-fragment	NA	NA	0	1.01	no viral genes detected
STL-phage-1800	33889	No	NA	84	17	0	Medium-quality	Genome-fragment	56.45	HMM-based (lower-bound)	0	1
STL-phage-1801	15359	No	NA	18	6	0	Low-quality	Genome-fragment	21.7	HMM-based (lower-bound)	0	1
STL-phage-1802	16555	No	NA	41	5	0	Low-quality	Genome-fragment	17.95	AAI-based (high-confidence)	0	1
STL-phage-1803	39227	No	NA	67	12	0	Low-quality	Genome-fragment	45.26	HMM-based (lower-bound)	0	1
STL-phage-1804	27928	No	NA	47	4	1	Medium-quality	Genome-fragment	51.17	AAI-based (medium-confidence)	0	1.01
STL-phage-1805	20274	No	NA	27	2	2	Low-quality	Genome-fragment	21.27	HMM-based (lower-bound)	0	1.01
STL-phage-1806	53681	No	NA	75	8	0	Medium-quality	Genome-fragment	75.91	HMM-based (lower-bound)	0	1
STL-phage-1807	55083	No	NA	90	6	0	Medium-quality	Genome-fragment	73.16	HMM-based (lower-bound)	0	1
STL-phage-1808	11379	No	NA	10	0	0	Not-determined	Genome-fragment	NA	NA	0	1	no viral genes detected
STL-phage-1809	58451	No	NA	86	9	1	Medium-quality	Genome-fragment	73.56	HMM-based (lower-bound)	0	1
STL-phage-1810	42633	No	NA	77	2	0	Medium-quality	Genome-fragment	58.99	HMM-based (lower-bound)	0	1
STL-phage-1811	35494	No	NA	52	12	0	Low-quality	Genome-fragment	43.8	HMM-based (lower-bound)	0	1
STL-phage-1812	13583	No	NA	30	2	0	Low-quality	Genome-fragment	17.59	HMM-based (lower-bound)	0	1
STL-phage-1813	14265	No	NA	25	4	0	Low-quality	Genome-fragment	23.5	HMM-based (lower-bound)	0	1
STL-phage-1814	17729	No	NA	49	0	0	Not-determined	Genome-fragment	NA	NA	0	1	no viral genes detected
STL-phage-1815	14023	No	NA	19	7	0	Low-quality	Genome-fragment	20.52	HMM-based (lower-bound)	0	1
STL-phage-1816	6989	No	NA	9	3	0	Low-quality	Genome-fragment	8.39	HMM-based (lower-bound)	0	1.1
STL-phage-1817	29902	No	NA	39	4	1	Medium-quality	Genome-fragment	72.46	AAI-based (medium-confidence)	0	1
STL-phage-1818	14093	No	NA	19	0	0	Not-determined	Genome-fragment	NA	NA	0	1	no viral genes detected
STL-phage-1819	9152	No	NA	13	2	0	Low-quality	Genome-fragment	12.61	HMM-based (lower-bound)	0	1
STL-phage-1820	8275	No	NA	16	1	0	Low-quality	Genome-fragment	7.35	HMM-based (lower-bound)	0	1
STL-phage-1821	11147	No	NA	16	0	2	Not-determined	Genome-fragment	NA	NA	0	1	no viral genes detected
STL-phage-1822	42235	No	NA	58	5	0	High-quality	High-quality	100	AAI-based (medium-confidence)	0	1.01
STL-phage-1823	41198	No	NA	72	13	1	Medium-quality	Genome-fragment	57.29	HMM-based (lower-bound)	0	1
STL-phage-1824	28443	No	NA	39	2	0	Low-quality	Genome-fragment	25.3	HMM-based (lower-bound)	0	1
STL-phage-1825	42281	No	NA	72	10	0	Low-quality	Genome-fragment	49.87	HMM-based (lower-bound)	0	1	low-confidence DTR
STL-phage-1826	6485	No	NA	13	1	0	Low-quality	Genome-fragment	11.88	AAI-based (high-confidence)	0	1
STL-phage-1827	5381	No	NA	10	3	0	Low-quality	Genome-fragment	7.29	HMM-based (lower-bound)	0	1
STL-phage-1828	6052	No	NA	12	1	0	Low-quality	Genome-fragment	9.69	HMM-based (lower-bound)	0	1
STL-phage-1829	14529	No	NA	30	5	0	Low-quality	Genome-fragment	11.81	HMM-based (lower-bound)	0	1
STL-phage-1830	7627	No	NA	17	0	0	Not-determined	Genome-fragment	NA	NA	0	1	no viral genes detected
STL-phage-1831	66476	No	NA	157	4	5	Low-quality	Genome-fragment	9.16	HMM-based (lower-bound)	0	1
STL-phage-1832	7461	No	NA	10	5	0	Low-quality	Genome-fragment	11.22	HMM-based (lower-bound)	0	1
STL-phage-1833	6337	No	NA	10	1	0	Low-quality	Genome-fragment	3.83	HMM-based (lower-bound)	0	1
STL-phage-1834	18695	No	NA	51	8	0	Medium-quality	Genome-fragment	52.58	AAI-based (medium-confidence)	0	1
STL-phage-1835	32873	No	NA	40	5	0	Medium-quality	Genome-fragment	57.79	HMM-based (lower-bound)	0	1.03
STL-phage-1836	37089	No	NA	57	15	1	Medium-quality	Genome-fragment	59.23	HMM-based (lower-bound)	0	1.01
STL-phage-1837	47197	No	NA	57	10	0	High-quality	High-quality	100	AAI-based (medium-confidence)	0	1
STL-phage-1838	7580	No	NA	13	2	0	Low-quality	Genome-fragment	15.01	AAI-based (medium-confidence)	0	1
STL-phage-1839	11492	No	NA	26	4	0	Low-quality	Genome-fragment	13.13	HMM-based (lower-bound)	0	1
STL-phage-1840	8868	No	NA	19	3	0	Low-quality	Genome-fragment	16.2	AAI-based (high-confidence)	0	1
STL-phage-1841	9784	No	NA	19	5	0	Low-quality	Genome-fragment	17.43	AAI-based (high-confidence)	0	1
STL-phage-1842	13844	No	NA	28	0	0	Not-determined	Genome-fragment	NA	NA	0	1	no viral genes detected
STL-phage-1843	5934	No	NA	14	4	0	Low-quality	Genome-fragment	5.98	HMM-based (lower-bound)	0	1
STL-phage-1844	9788	No	NA	21	3	0	Low-quality	Genome-fragment	22.24	AAI-based (medium-confidence)	0	1
STL-phage-1845	7229	No	NA	19	2	0	Low-quality	Genome-fragment	6.66	HMM-based (lower-bound)	0	1
STL-phage-1846	58445	No	NA	112	4	0	Medium-quality	Genome-fragment	65.61	HMM-based (lower-bound)	0	1
STL-phage-1847	5609	No	NA	12	1	0	Low-quality	Genome-fragment	5.58	AAI-based (medium-confidence)	0	1
STL-phage-1848	6704	No	NA	11	0	0	Not-determined	Genome-fragment	NA	NA	0	1	no viral genes detected
STL-phage-1849	22894	No	NA	41	2	2	Low-quality	Genome-fragment	19.61	HMM-based (lower-bound)	0	1
STL-phage-1850	14273	No	NA	24	5	0	Low-quality	Genome-fragment	18.8	HMM-based (lower-bound)	0	1.12
STL-phage-1851	18819	No	NA	37	2	0	Low-quality	Genome-fragment	28.55	HMM-based (lower-bound)	0	1
STL-phage-1852	41064	No	NA	80	7	0	High-quality	High-quality	100	AAI-based (high-confidence)	0	1
STL-phage-1853	35792	No	NA	73	17	0	High-quality	High-quality	93.53	AAI-based (medium-confidence)	0	1
STL-phage-1854	15691	No	NA	35	6	1	Low-quality	Genome-fragment	28.09	AAI-based (medium-confidence)	0	1.01
STL-phage-1855	41118	No	NA	81	19	0	Medium-quality	Genome-fragment	72.62	HMM-based (lower-bound)	0	1
STL-phage-1856	6374	No	NA	16	3	0	Low-quality	Genome-fragment	12.05	AAI-based (medium-confidence)	0	1
STL-phage-1857	9041	No	NA	15	3	0	Low-quality	Genome-fragment	10.5	HMM-based (lower-bound)	0	1
STL-phage-1858	22031	No	NA	41	5	0	Medium-quality	Genome-fragment	52.95	AAI-based (medium-confidence)	0	1
STL-phage-1859	84886	No	NA	147	10	1	Medium-quality	Genome-fragment	60.95	HMM-based (lower-bound)	0	1
STL-phage-1860	27305	No	NA	37	4	1	Low-quality	Genome-fragment	39.42	HMM-based (lower-bound)	0	1
STL-phage-1861	6045	No	NA	9	4	0	Low-quality	Genome-fragment	15.61	AAI-based (high-confidence)	0	1
STL-phage-1862	16835	No	NA	37	7	0	Low-quality	Genome-fragment	17.2	HMM-based (lower-bound)	0	1.01
STL-phage-1863	13052	No	NA	24	7	0	Low-quality	Genome-fragment	13.3	HMM-based (lower-bound)	0	1
STL-phage-1864	73101	No	NA	114	8	1	Medium-quality	Genome-fragment	54.16	HMM-based (lower-bound)	0	1.43
STL-phage-1865	7519	No	NA	13	0	0	Not-determined	Genome-fragment	NA	NA	0	1	no viral genes detected
STL-phage-1866	33435	No	NA	49	0	0	Not-determined	Genome-fragment	NA	NA	0	1	no viral genes detected
STL-phage-1867	31370	No	NA	74	2	0	Low-quality	Genome-fragment	16.89	HMM-based (lower-bound)	0	1
STL-phage-1868	102950	No	NA	160	16	3	Medium-quality	Genome-fragment	58.76	AAI-based (medium-confidence)	0	1
STL-phage-1869	84084	No	NA	154	55	0	High-quality	High-quality	100	AAI-based (high-confidence)	0	1.09	contig >1.5x longer than expected genome length
STL-phage-1870	42311	No	NA	77	38	0	High-quality	High-quality	91.13	AAI-based (medium-confidence)	0	1
STL-phage-1871	9417	No	NA	17	9	0	Low-quality	Genome-fragment	14.34	HMM-based (lower-bound)	0	1
STL-phage-1872	7160	No	NA	10	0	0	Not-determined	Genome-fragment	NA	NA	0	1	no viral genes detected
STL-phage-1873	39010	No	NA	53	7	0	Medium-quality	Genome-fragment	52.28	HMM-based (lower-bound)	0	1
STL-phage-1874	19988	No	NA	28	3	0	Low-quality	Genome-fragment	25.94	HMM-based (lower-bound)	0	1
STL-phage-1875	9101	No	NA	17	6	0	Low-quality	Genome-fragment	11.19	HMM-based (lower-bound)	0	1
STL-phage-1876	16992	No	NA	24	7	0	Low-quality	Genome-fragment	30.4	AAI-based (medium-confidence)	0	1
STL-phage-1877	41908	No	NA	63	10	1	High-quality	High-quality	100	AAI-based (medium-confidence)	0	1
STL-phage-1878	35445	No	NA	49	6	0	Low-quality	Genome-fragment	33.41	HMM-based (lower-bound)	0	1.04
STL-phage-1879	46943	No	NA	69	17	0	Medium-quality	Genome-fragment	54.3	HMM-based (lower-bound)	0	1.01
STL-phage-1880	43889	No	NA	65	18	0	Medium-quality	Genome-fragment	86.06	AAI-based (medium-confidence)	0	1.01
STL-phage-1881	9330	No	NA	14	3	0	Low-quality	Genome-fragment	14.05	HMM-based (lower-bound)	0	1
STL-phage-1882	52041	No	NA	108	3	0	Low-quality	Genome-fragment	32.94	HMM-based (lower-bound)	0	1
STL-phage-1883	40440	No	NA	66	12	0	High-quality	High-quality	100	AAI-based (high-confidence)	0	1
STL-phage-1884	12604	No	NA	25	4	0	Low-quality	Genome-fragment	18.14	HMM-based (lower-bound)	0	1
STL-phage-1885	10346	No	NA	17	2	0	Low-quality	Genome-fragment	12.97	HMM-based (lower-bound)	0	1
STL-phage-1886	21761	No	NA	29	17	0	Medium-quality	Genome-fragment	50.74	AAI-based (high-confidence)	0	1
STL-phage-1887	43080	No	NA	59	33	0	High-quality	High-quality	100	AAI-based (high-confidence)	0	1.01
STL-phage-1888	16668	No	NA	26	0	0	Not-determined	Genome-fragment	NA	NA	0	1	no viral genes detected
STL-phage-1889	19106	No	NA	37	8	0	Low-quality	Genome-fragment	22.56	HMM-based (lower-bound)	0	1.04
STL-phage-1890	35993	No	NA	54	8	1	Medium-quality	Genome-fragment	55.62	HMM-based (lower-bound)	0	1
STL-phage-1891	34752	No	NA	67	2	0	Low-quality	Genome-fragment	19.38	HMM-based (lower-bound)	0	1
STL-phage-1892	26355	No	NA	41	15	0	Medium-quality	Genome-fragment	52.56	AAI-based (medium-confidence)	0	1
STL-phage-1893	51589	No	NA	75	9	1	Medium-quality	Genome-fragment	74.81	HMM-based (lower-bound)	0	1.01
STL-phage-1894	50639	No	NA	58	0	14	Not-determined	Genome-fragment	NA	NA	0	1	no viral genes detected
STL-phage-1895	38117	No	NA	49	23	0	Medium-quality	Genome-fragment	63.52	AAI-based (high-confidence)	0	1
STL-phage-1896	18586	No	NA	36	0	0	Not-determined	Genome-fragment	NA	NA	0	1	no viral genes detected
STL-phage-1897	14515	No	NA	23	3	0	Low-quality	Genome-fragment	36	AAI-based (medium-confidence)	0	1
STL-phage-1898	47630	No	NA	99	20	0	High-quality	High-quality	100	AAI-based (high-confidence)	0	1
STL-phage-1899	18714	No	NA	22	1	1	Low-quality	Genome-fragment	29.87	HMM-based (lower-bound)	0	1.05
STL-phage-1900	39563	No	NA	61	5	1	Medium-quality	Genome-fragment	83.68	HMM-based (lower-bound)	0	1
STL-phage-1901	49300	No	NA	56	18	0	High-quality	High-quality	100	AAI-based (medium-confidence)	0	1.01
STL-phage-1902	7686	No	NA	11	4	0	Low-quality	Genome-fragment	9.21	HMM-based (lower-bound)	0	1
STL-phage-1903	8398	No	NA	15	5	1	Low-quality	Genome-fragment	10.9	HMM-based (lower-bound)	0	1
STL-phage-1904	14148	No	NA	28	1	0	Low-quality	Genome-fragment	22.68	HMM-based (lower-bound)	0	1
STL-phage-1905	8927	No	NA	14	2	0	Low-quality	Genome-fragment	5.95	HMM-based (lower-bound)	0	1
STL-phage-1906	35031	No	NA	40	7	0	Medium-quality	Genome-fragment	50.07	HMM-based (lower-bound)	0	1
STL-phage-1907	10254	No	NA	21	2	1	Low-quality	Genome-fragment	22.68	AAI-based (medium-confidence)	0	1
STL-phage-1908	29775	No	NA	62	14	0	High-quality	High-quality	98.57	AAI-based (high-confidence)	0	1
STL-phage-1909	33140	No	NA	48	5	0	Medium-quality	Genome-fragment	55.68	HMM-based (lower-bound)	0	1
STL-phage-1910	7061	No	NA	8	1	0	Low-quality	Genome-fragment	10.77	HMM-based (lower-bound)	0	1
STL-phage-1911	13466	No	NA	16	1	0	Low-quality	Genome-fragment	3.69	HMM-based (lower-bound)	0	1
STL-phage-1912	6437	No	NA	11	0	0	Not-determined	Genome-fragment	NA	NA	0	1	no viral genes detected
STL-phage-1913	5299	No	NA	12	0	0	Not-determined	Genome-fragment	NA	NA	0	1	no viral genes detected
STL-phage-1914	6718	No	NA	13	2	0	Low-quality	Genome-fragment	11.66	AAI-based (medium-confidence)	0	1
STL-phage-1915	49106	No	NA	78	10	1	Medium-quality	Genome-fragment	53.18	HMM-based (lower-bound)	0	1
STL-phage-1916	47963	No	NA	70	8	1	Low-quality	Genome-fragment	47.34	HMM-based (lower-bound)	0	1
STL-phage-1917	22661	No	NA	42	4	0	Low-quality	Genome-fragment	22.47	HMM-based (lower-bound)	0	1
STL-phage-1918	41424	No	NA	46	1	1	Low-quality	Genome-fragment	38.27	HMM-based (lower-bound)	0	1
STL-phage-1919	68310	No	NA	105	28	0	High-quality	High-quality	100	AAI-based (medium-confidence)	0	1
STL-phage-1920	15516	No	NA	35	18	0	Low-quality	Genome-fragment	23.1	AAI-based (medium-confidence)	0	1.01
STL-phage-1921	41119	No	NA	61	3	0	Low-quality	Genome-fragment	46.31	HMM-based (lower-bound)	0	1
STL-phage-1922	14697	No	NA	27	3	0	Low-quality	Genome-fragment	28.09	AAI-based (medium-confidence)	0	1.01
STL-phage-1923	72075	No	NA	89	8	0	Medium-quality	Genome-fragment	70.59	HMM-based (lower-bound)	0	1.01
STL-phage-1924	25369	No	NA	42	13	0	Low-quality	Genome-fragment	27.43	AAI-based (medium-confidence)	0	1
STL-phage-1925	6188	No	NA	11	2	0	Low-quality	Genome-fragment	3.84	HMM-based (lower-bound)	0	1
STL-phage-1926	21628	No	NA	16	5	0	Low-quality	Genome-fragment	13.29	AAI-based (medium-confidence)	0	1
STL-phage-1927	13488	No	NA	16	5	0	Low-quality	Genome-fragment	12.82	HMM-based (lower-bound)	0	1
STL-phage-1928	44536	No	NA	78	9	0	Medium-quality	Genome-fragment	53.59	HMM-based (lower-bound)	0	1
STL-phage-1929	36328	No	NA	74	5	0	Low-quality	Genome-fragment	40.34	HMM-based (lower-bound)	0	1.01
STL-phage-1930	25108	No	NA	55	1	0	Low-quality	Genome-fragment	26.66	HMM-based (lower-bound)	0	1
STL-phage-1931	23249	No	NA	36	4	0	Low-quality	Genome-fragment	30.73	HMM-based (lower-bound)	0	1
STL-phage-1932	35081	No	NA	41	3	0	Low-quality	Genome-fragment	49.75	AAI-based (medium-confidence)	0	1.02
STL-phage-1933	43103	No	NA	54	12	0	High-quality	High-quality	100	AAI-based (high-confidence)	0	1
STL-phage-1934	30311	No	NA	36	3	0	Low-quality	Genome-fragment	47.7	AAI-based (medium-confidence)	0	1
STL-phage-1935	45086	No	NA	70	11	0	High-quality	High-quality	95.34	AAI-based (high-confidence)	0	1.01
STL-phage-1936	9101	No	NA	18	0	0	Not-determined	Genome-fragment	NA	NA	0	1.04	no viral genes detected
STL-phage-1937	39384	No	NA	51	10	0	High-quality	High-quality	90.06	AAI-based (medium-confidence)	0	1
STL-phage-1938	23464	No	NA	33	0	1	Not-determined	Genome-fragment	NA	NA	0	1	no viral genes detected
STL-phage-1939	12012	No	NA	29	2	0	Low-quality	Genome-fragment	14.99	HMM-based (lower-bound)	0	1
STL-phage-1940	18959	No	NA	40	1	0	Low-quality	Genome-fragment	12.1	HMM-based (lower-bound)	0	1
STL-phage-1941	15657	No	NA	33	0	1	Not-determined	Genome-fragment	NA	NA	0	1.01	no viral genes detected
STL-phage-1942	45110	No	NA	96	10	0	Low-quality	Genome-fragment	45.58	HMM-based (lower-bound)	0	1.01
STL-phage-1943	16873	No	NA	38	0	0	Not-determined	Genome-fragment	NA	NA	0	1	no viral genes detected
STL-phage-1944	36649	No	NA	73	7	0	Low-quality	Genome-fragment	45.14	HMM-based (lower-bound)	0	1.01
STL-phage-1945	68758	Yes	65450	88	14	3	Medium-quality	Genome-fragment	70.56	HMM-based (lower-bound)	4.81	1.14
STL-phage-1946	36889	No	NA	48	5	0	Low-quality	Genome-fragment	40	HMM-based (lower-bound)	0	1
STL-phage-1947	17919	No	NA	34	7	0	Low-quality	Genome-fragment	33.61	AAI-based (high-confidence)	0	1.01
STL-phage-1948	13792	No	NA	26	5	0	Low-quality	Genome-fragment	11.65	HMM-based (lower-bound)	0	1
STL-phage-1949	175814	No	NA	229	14	5	Medium-quality	Genome-fragment	87.1	HMM-based (lower-bound)	0	1
STL-phage-1950	32307	No	NA	51	2	1	Low-quality	Genome-fragment	27.21	HMM-based (lower-bound)	0	1
STL-phage-1951	50646	No	NA	94	10	4	High-quality	High-quality	97.35	AAI-based (medium-confidence)	0	1
STL-phage-1952	47935	No	NA	71	8	1	High-quality	High-quality	99	AAI-based (medium-confidence)	0	1.01
STL-phage-1953	9145	No	NA	15	1	0	Low-quality	Genome-fragment	13.84	HMM-based (lower-bound)	0	1.08
STL-phage-1954	56784	No	NA	83	11	1	Medium-quality	Genome-fragment	64.92	HMM-based (lower-bound)	0	1
STL-phage-1955	9436	No	NA	15	1	0	Low-quality	Genome-fragment	8.45	HMM-based (lower-bound)	0	1
STL-phage-1956	6468	No	NA	16	2	0	Low-quality	Genome-fragment	3.94	HMM-based (lower-bound)	0	1
STL-phage-1957	38883	No	NA	56	7	0	High-quality	High-quality	95.48	AAI-based (high-confidence)	0	1
STL-phage-1958	42639	No	NA	79	4	0	High-quality	High-quality	100	AAI-based (medium-confidence)	0	1.01
STL-phage-1959	17327	No	NA	42	5	0	Low-quality	Genome-fragment	8.86	HMM-based (lower-bound)	0	1
STL-phage-1960	15631	No	NA	33	0	0	Not-determined	Genome-fragment	NA	NA	0	1	no viral genes detected
STL-phage-1961	8266	No	NA	26	2	0	Low-quality	Genome-fragment	16.75	AAI-based (medium-confidence)	0	1
STL-phage-1962	47003	No	NA	59	8	0	Medium-quality	Genome-fragment	59.65	HMM-based (lower-bound)	0	1.01
STL-phage-1963	27373	No	NA	34	4	0	Low-quality	Genome-fragment	36.02	HMM-based (lower-bound)	0	1
STL-phage-1964	28051	No	NA	51	4	1	Low-quality	Genome-fragment	36.88	HMM-based (lower-bound)	0	1.01
STL-phage-1965	21442	No	NA	36	6	1	Low-quality	Genome-fragment	41	AAI-based (medium-confidence)	0	1.03
STL-phage-1966	13854	No	NA	25	0	0	Not-determined	Genome-fragment	NA	NA	0	1	no viral genes detected
STL-phage-1967	72634	No	NA	125	17	2	Medium-quality	Genome-fragment	79.85	HMM-based (lower-bound)	0	1.01
STL-phage-1968	10650	No	NA	14	0	0	Not-determined	Genome-fragment	NA	NA	0	1	no viral genes detected
STL-phage-1969	9140	No	NA	24	1	0	Low-quality	Genome-fragment	18.95	AAI-based (medium-confidence)	0	1
STL-phage-1970	33804	No	NA	54	8	0	Low-quality	Genome-fragment	31.1	HMM-based (lower-bound)	0	1
STL-phage-1971	25078	No	NA	41	4	0	Low-quality	Genome-fragment	15.18	HMM-based (lower-bound)	0	1
STL-phage-1972	8403	No	NA	10	1	0	Low-quality	Genome-fragment	12.24	HMM-based (lower-bound)	0	1
STL-phage-1973	15241	No	NA	24	4	0	Low-quality	Genome-fragment	15.73	HMM-based (lower-bound)	0	1
STL-phage-1974	10243	No	NA	24	4	0	Low-quality	Genome-fragment	16.07	HMM-based (lower-bound)	0	1
STL-phage-1975	138211	No	NA	291	10	1	Medium-quality	Genome-fragment	80.64	HMM-based (lower-bound)	0	1
STL-phage-1976	40950	No	NA	46	16	0	High-quality	High-quality	94.39	AAI-based (medium-confidence)	0	1.07
STL-phage-1977	21089	No	NA	38	1	0	Low-quality	Genome-fragment	14.86	HMM-based (lower-bound)	0	1.01
STL-phage-1978	31541	No	NA	37	11	0	Medium-quality	Genome-fragment	78.17	AAI-based (medium-confidence)	0	1.01
STL-phage-1979	35333	No	NA	67	9	0	Low-quality	Genome-fragment	48.23	HMM-based (lower-bound)	0	1.02
STL-phage-1980	46314	No	NA	72	2	0	Medium-quality	Genome-fragment	60.6	HMM-based (lower-bound)	0	1
STL-phage-1981	32232	No	NA	54	8	0	Medium-quality	Genome-fragment	78.81	AAI-based (high-confidence)	0	1
STL-phage-1982	13605	No	NA	28	2	2	Low-quality	Genome-fragment	7.55	HMM-based (lower-bound)	0	1
STL-phage-1983	5849	No	NA	12	1	0	Low-quality	Genome-fragment	8.52	HMM-based (lower-bound)	0	1
STL-phage-1984	8879	No	NA	20	3	0	Low-quality	Genome-fragment	16.8	AAI-based (high-confidence)	0	1
STL-phage-1985	30740	No	NA	50	26	0	Medium-quality	Genome-fragment	54.41	AAI-based (medium-confidence)	0	1
STL-phage-1986	45585	No	NA	43	16	1	High-quality	High-quality	100	AAI-based (medium-confidence)	0	1.01
STL-phage-1987	7012	No	NA	15	0	0	Not-determined	Genome-fragment	NA	NA	0	1	no viral genes detected
STL-phage-1988	7728	No	NA	17	0	0	Not-determined	Genome-fragment	NA	NA	0	1	no viral genes detected
STL-phage-1989	43496	No	NA	60	4	1	Low-quality	Genome-fragment	49.76	HMM-based (lower-bound)	0	1.01	low-confidence DTR
STL-phage-1990	46770	No	NA	64	17	0	High-quality	High-quality	94.6	AAI-based (medium-confidence)	0	1.01
STL-phage-1991	29764	No	NA	53	4	0	Low-quality	Genome-fragment	21.87	HMM-based (lower-bound)	0	1
STL-phage-1992	17578	No	NA	26	3	0	Low-quality	Genome-fragment	45.37	AAI-based (high-confidence)	0	1
STL-phage-1993	14180	No	NA	24	5	0	Low-quality	Genome-fragment	22.93	HMM-based (lower-bound)	0	1
STL-phage-1994	33377	No	NA	61	3	0	Low-quality	Genome-fragment	42.83	HMM-based (lower-bound)	0	1.01
STL-phage-1995	39487	No	NA	56	10	0	Medium-quality	Genome-fragment	72.18	AAI-based (medium-confidence)	0	1
STL-phage-1996	44137	No	NA	71	18	0	Complete	High-quality	100	DTR (high-confidence)	0	1.01
STL-phage-1997	43351	No	NA	69	19	0	Complete	High-quality	100	DTR (high-confidence)	0	1.01
STL-phage-1998	37793	No	NA	82	4	0	Low-quality	Genome-fragment	37.52	AAI-based (medium-confidence)	0	1
[truncated: 16,647 more rows]

## Sheet: S6 vConTACT2 result
Table S6 Viral clusters consist of members equal to or greater than two
VC	Size	Internal Weight	External Weight	Quality	P-value	Min Dist	Max Dist	Total Dist	Below Thres	Taxon Prediction Score	Avg Dist	Members	kingdom	phylum	class	order	family	genus
VC_142_0	4	911.408	1699.84	0.349031	3.18969e-05	1.41421	6.245	6	6	1	4.0457	Rhizobium~phage~RHEph02,Rhizobium~phage~RHEph08,Rhizobium~phage~RHEph09,STL-phage-1481	['Heunggongvirae', 'Unassigned']	['Uroviricota', 'Unassigned']	['Caudoviricetes', 'Unassigned']	['Caudovirales', 'Unassigned']	['Autographiviridae', 'Unassigned']	['Cuernavacavirus', 'Unassigned']
VC_616_0	11	1065.88	2697.59	0.283217	1.60393e-29	3.4641	7.68115	55	55	1	6.75351	Mesorhizobium~phage~vB_MloP_Lo5R7ANS,Pelagibacter~phage~HTVC011P,Pelagibacter~phage~HTVC019P,Ralstonia~phage~DU_RP_I,Ralstonia~phage~RsoP1EGY,Rhizobium~phage~RHEph01,STL-phage-2648,STL-phage-3720,STL-phage-779,STL-phage-9080,STL-phage-9164	['Heunggongvirae', 'Unassigned']	['Uroviricota', 'Unassigned']	['Caudoviricetes', 'Unassigned']	['Caudovirales', 'Unassigned']	['Autographiviridae', 'Unassigned']	['Pairvirus', 'Stopavirus', 'Pelagivirus', 'Gyeongsanvirus', 'Paadamvirus', 'Unassigned']
VC_649_0	22	33168.8	14133.3	0.701213	2.1572e-112	2.82843	6.85565	231	231	1	4.7096	Enterobacter~phage~phiKDA1,Escherichia~phage~Minorna,Klebsiella~phage~AltoGao,Klebsiella~phage~F19,Klebsiella~phage~KP-Rio/2015,Klebsiella~phage~KP34,Klebsiella~phage~KPV811,Klebsiella~phage~Kp2,Klebsiella~phage~KpV41,Klebsiella~phage~KpV475,Klebsiella~phage~KpV71,Klebsiella~phage~NTUH-K2044-K1-1,Klebsiella~phage~myPSH1235,Klebsiella~phage~phiBO1E,Klebsiella~phage~phiKpS2,Klebsiella~phage~vB_KpnP…	['Heunggongvirae', 'Unassigned']	['Uroviricota', 'Unassigned']	['Caudoviricetes', 'Unassigned']	['Caudovirales', 'Unassigned']	['Autographiviridae', 'Unassigned']	['Koutsourovirus', 'Drulisvirus', 'Unassigned', 'Bucovirus']
VC_143_0	33	23333.4	11292.9	0.673863	1.71199e-225	2.23607	8.12404	528	528	1	6.57234	Aquamicrobium~phage~P14,Burkholderia~phage~Bp-AMP1,Burkholderia~phage~JG068,Caulobacter~phage~Lullwater,Caulobacter~phage~Percy,Curvibacter~phage~P26059B,Escherichia~phage~PGT2,Escherichia~phage~phiKT,Pseudomonas~phage~Andromeda,Pseudomonas~phage~Bf7,Pseudomonas~phage~PollyC,Pseudomonas~phage~VSW-3,Ralstonia~phage~Anchaing,Ralstonia~phage~RS-PI-1,Ralstonia~phage~RS-PII-1,Ralstonia~phage~RSB1,Rals…	['Heunggongvirae', 'Unassigned']	['Uroviricota', 'Unassigned']	['Caudoviricetes', 'Unassigned']	['Caudovirales', 'Unassigned']	['Autographiviridae', 'Unassigned']	['Aqualcavirus', 'Ampunavirus', 'Mguuvirus', 'Lullwatervirus', 'Percyvirus', 'Kalppathivirus', 'Ermolevavirus', 'Bifseptvirus', 'Pollyceevirus', 'Napahaivirus', 'Anchaingvirus', 'Sukuvirus', 'Higashivirus', 'Risjevirus', 'Unassigned', 'Scottvirus', 'Pradovirus']
VC_23_0	2	11.9292	136.145	0.0805626	0.142399	8.66025	8.66025	1	1	1	8.66025	Bordetella~phage~vB_BbrM_PHB04,STL-phage-3790	['Heunggongvirae', 'Unassigned']	['Uroviricota', 'Unassigned']	['Caudoviricetes', 'Unassigned']	['Caudovirales', 'Unassigned']	['Myoviridae', 'Unassigned']	['Phabquatrovirus', 'Unassigned']
VC_408_0	2	64.9495	0	1	1	3.31662	3.31662	1	1	1	3.31662	Bdellovibrio~phage~phi1402,STL-phage-17064	['Heunggongvirae', 'Unassigned']	['Uroviricota', 'Unassigned']	['Caudoviricetes', 'Unassigned']	['Caudovirales', 'Unassigned']	['Myoviridae', 'Unassigned']	['Unassigned']
VC_837_0	2	3.37801	3.01375	0.528495	1	6.08276	6.08276	1	1	1	6.08276	Leptospira~phage~LE1,STL-phage-12998	['Heunggongvirae', 'Unassigned']	['Uroviricota', 'Unassigned']	['Caudoviricetes', 'Unassigned']	['Caudovirales', 'Unassigned']	['Myoviridae', 'Unassigned']	['Saintgironsvirus', 'Unassigned']
VC_262_1	3	268.165	1208.37	0.181618	0.00826395	7.87401	8.48528	3	3	1	8.20183	Gordonia~phage~GMA6,STL-phage-16761,STL-phage-5693	['Heunggongvirae', 'Unassigned']	['Uroviricota', 'Unassigned']	['Caudoviricetes', 'Unassigned']	['Caudovirales', 'Unassigned']	['Myoviridae', 'Unassigned']	['Bendigovirus', 'Unassigned']
VC_654_0	3	89.2191	639.691	0.122401	0.0180445	7.28011	9.05539	3	2	0.666667	8.13258	Erwinia~phage~phiEt88,Pantoea~phage~vB_PagM_LIET2,STL-phage-11781	['Heunggongvirae', 'Unassigned']	['Uroviricota', 'Unassigned']	['Caudoviricetes', 'Unassigned']	['Caudovirales', 'Unassigned']	['Myoviridae', 'Unassigned']	['Unassigned', 'Lietduovirus']
VC_21_0	4	219.806	244.584	0.473321	5.38161e-05	6	8.12404	6	6	1	7.00184	Rhizobium~phage~RR1-A,Rhizobium~phage~vB_RleM_PPF1,STL-phage-15080,STL-phage-9094	['Heunggongvirae', 'Unassigned']	['Uroviricota', 'Unassigned']	['Caudoviricetes', 'Unassigned']	['Caudovirales', 'Unassigned']	['Myoviridae', 'Unassigned']	['Unassigned']
VC_185_0	5	102.85	537.368	0.160649	0.0425624	4.89898	9.53939	10	8	0.8	7.35255	Psychrobacter~phage~pOW20-A,STL-phage-17920,STL-phage-2304,STL-phage-9147,Vibrio~phage~VBM1	['Heunggongvirae', 'Unassigned']	['Uroviricota', 'Unassigned']	['Caudoviricetes', 'Unassigned']	['Caudovirales', 'Unassigned']	['Myoviridae', 'Unassigned']	['Unassigned']
VC_516_0	5	944.337	660.882	0.588292	1.14062e-07	1.41421	7.54983	10	10	1	5.29287	Escherichia~phage~D108,Escherichia~phage~Mu,STL-phage-8401,Shigella~phage~SfMu,Vibrio~phage~martha~12B12	['Heunggongvirae', 'Unassigned']	['Uroviricota', 'Unassigned']	['Caudoviricetes', 'Unassigned']	['Caudovirales', 'Unassigned']	['Myoviridae', 'Unassigned']	['Muvirus', 'Unassigned']
VC_570_0	5	713.331	344.391	0.674403	1.89631e-06	3.60555	8.7178	10	10	1	7.19734	Cellulophaga~phage~phiSM,Flavobacterium~phage~FCL-2,Flavobacterium~phage~FCV-1,STL-phage-2608,STL-phage-9606	['Heunggongvirae', 'Unassigned']	['Uroviricota', 'Unassigned']	['Caudoviricetes', 'Unassigned']	['Caudovirales', 'Unassigned']	['Myoviridae', 'Unassigned']	['Unassigned', 'Ficleduovirus']
VC_31_0	8	775.364	423.569	0.646712	7.44661e-08	5.56776	9.32738	28	26	0.928571	7.65604	Faecalibacterium~phage~FP_Epona,Faecalibacterium~phage~FP_Lagaffe,Faecalibacterium~phage~FP_Taranis,Faecalibacterium~phage~FP_Toutatis,STL-phage-10130,STL-phage-2417,STL-phage-8884,Vibrio~phage~X29	['Heunggongvirae', 'Unassigned']	['Uroviricota', 'Unassigned']	['Caudoviricetes', 'Unassigned']	['Caudovirales', 'Unassigned']	['Myoviridae', 'Unassigned']	['Eponavirus', 'Lagaffevirus', 'Taranisvirus', 'Toutatisvirus', 'Unassigned']
VC_494_1	8	3639.38	40835.4	0.0818303	0.0370583	1.73205	9.16515	28	24	0.857143	7.4493	Burkholderia~phage~BcepF1,Panteoa~phage~Kyle,Pseudomonas~phage~tabernarius,STL-phage-4222,Serratia~phage~MTx,Serratia~phage~MyoSmar,Xanthomonas~phage~Carpasina,Xanthomonas~virus~XcP1	['Heunggongvirae', 'Unassigned']	['Uroviricota', 'Unassigned']	['Caudoviricetes', 'Unassigned']	['Caudovirales', 'Unassigned']	['Myoviridae', 'Unassigned']	['Bcepfunavirus', 'Kylevirus', 'Tabernariusvirus', 'Unassigned', 'Myosmarvirus', 'Carpasinavirus']
VC_189_0	9	2238.94	6311.52	0.261851	6.59068e-22	3.87298	9	36	35	0.972222	6.47511	Burkholderia~phage~BcepB1A,STL-phage-10725,STL-phage-1886,STL-phage-1887,STL-phage-3400,STL-phage-5113,STL-phage-8568,STL-phage-9398,Shewanella~sp.~phage~1/41	['Heunggongvirae', 'Unassigned']	['Uroviricota', 'Unassigned']	['Caudoviricetes', 'Unassigned']	['Caudovirales', 'Unassigned']	['Myoviridae', 'Unassigned']	['Unassigned']
VC_22_0	13	8742.78	3607.53	0.707899	1.27845e-45	2.64575	9.21954	78	67	0.858974	6.97623	Achromobacter~phage~Mano,Burkholderia~phage~Mica,Enterobacter~phage~Arya,Escherichia~phage~vB_EcoM-ep3,Escherichia~phage~vB_EcoM_ECO1230-10,Escherichia~phage~vB_EcoM_ECOO78,Pseudomonas~phage~PPpW-3,Pseudomonas~phage~Persinger,STL-phage-9321,Xanthomonas~phage~FoX1,Xanthomonas~phage~FoX2,Xanthomonas~phage~FoX3,Xanthomonas~phage~FoX5	['Heunggongvirae', 'Unassigned']	['Uroviricota', 'Unassigned']	['Caudoviricetes', 'Unassigned']	['Caudovirales', 'Unassigned']	['Myoviridae', 'Unassigned']	['Unassigned', 'Jilinvirus']
VC_160_0	14	6803.02	1764.53	0.794045	1.24385e-47	4	9.21954	91	83	0.912088	7.62907	Edwardsiella~phage~MSW-3,Edwardsiella~phage~PEi21,Iodobacter~phage~PhiPLPE,Klebsiella~phage~JD001,Klebsiella~phage~vB_KpnM_KpV52,Klebsiella~phage~vB_KpnM_KpV79,Pectinobacterium~phage~PEAT2,STL-phage-12464,STL-phage-2543,STL-phage-2544,STL-phage-3111,STL-phage-9237,Vibrio~phage~CP-T1,Vibrio~phage~vB_VchM-138	['Heunggongvirae', 'Unassigned']	['Uroviricota', 'Unassigned']	['Caudoviricetes', 'Unassigned']	['Caudovirales', 'Unassigned']	['Myoviridae', 'Unassigned']	['Yokohamavirus', 'Iodovirus', 'Jedunavirus', 'Peatvirus', 'Unassigned']
VC_571_0	2	48.2551	275.484	0.149055	0.110628	7.93725	7.93725	1	1	1	7.93725	Cellulophaga~phage~phi38:1,STL-phage-1050	['Heunggongvirae', 'Unassigned']	['Uroviricota', 'Unassigned']	['Caudoviricetes', 'Unassigned']	['Caudovirales', 'Unassigned']	['Podoviridae', 'Unassigned']	['Unassigned']
VC_934_0	2	14.1855	367.444	0.0371708	0.0903874	7	7	1	1	1	7	Rhodoferax~phage~P26218,STL-phage-5477	['Heunggongvirae', 'Unassigned']	['Uroviricota', 'Unassigned']	['Caudoviricetes', 'Unassigned']	['Caudovirales', 'Unassigned']	['Podoviridae', 'Unassigned']	['Unassigned']
VC_380_0	3	111.204	917.242	0.108128	0.00300246	6.63325	7.14143	3	3	1	6.92489	Burkholderia~phage~BcepC6B,Burkholderia~phage~vB_BmuP_KL4,STL-phage-11598	['Heunggongvirae', 'Unassigned']	['Uroviricota', 'Unassigned']	['Caudoviricetes', 'Unassigned']	['Caudovirales', 'Unassigned']	['Podoviridae', 'Unassigned']	['Ryyoungvirus', 'Kelquatrovirus', 'Unassigned']
VC_405_0	3	442.316	54.9174	0.889554	0.00909091	3.31662	7.61577	3	3	1	5.97747	Bacteroides~phage~crAss002,STL-phage-4324,uncultured~crAssphage	['Heunggongvirae', 'Unassigned']	['Uroviricota', 'Unassigned']	['Caudoviricetes', 'Unassigned']	['Caudovirales', 'Unassigned']	['Podoviridae', 'Unassigned']	['Unassigned']
VC_667_0	4	413.012	389.478	0.514663	0.000152927	3.60555	5.19615	6	6	1	4.35789	Edwardsiella~phage~KF-1,Pseudoalteromonas~phage~PH1,STL-phage-17042,Vibrio~phage~VPMS1	['Heunggongvirae', 'Unassigned']	['Uroviricota', 'Unassigned']	['Caudoviricetes', 'Unassigned']	['Caudovirales', 'Unassigned']	['Podoviridae', 'Unassigned']	['Kafunavirus', 'Unassigned']
VC_241_0	7	742.649	158.296	0.8243	5.79651e-08	3	8.18535	21	21	1	6.44372	Arthrobacter~phage~Adat,Arthrobacter~phage~Jasmine,STL-phage-10574,STL-phage-1928,STL-phage-3390,STL-phage-5245,STL-phage-5675	['Heunggongvirae', 'Unassigned']	['Uroviricota', 'Unassigned']	['Caudoviricetes', 'Unassigned']	['Caudovirales', 'Unassigned']	['Podoviridae', 'Unassigned']	['Jasminevirus', 'Unassigned']
VC_403_1	8	4650.16	3221.7	0.590732	9.13189e-16	0	9.05539	28	27	0.964286	6.38564	Flavobacterium~phage~FpV4,Flavobacterium~phage~Fpv1,Flavobacterium~phage~Fpv2,Flavobacterium~phage~Fpv20,Flavobacterium~phage~Fpv3,STL-phage-3181,STL-phage-5083,STL-phage-8530	['Heunggongvirae', 'Unassigned']	['Uroviricota', 'Unassigned']	['Caudoviricetes', 'Unassigned']	['Caudovirales', 'Unassigned']	['Podoviridae', 'Unassigned']	['Fipvunavirus', 'Unassigned']
VC_479_1	10	6382	8132.29	0.439705	7.68731e-26	2.23607	9.64365	45	41	0.911111	6.85268	Ralstonia~phage~Cimandef,Ralstonia~phage~Claudette,Ralstonia~phage~Eline,Ralstonia~phage~GP4,Ralstonia~phage~Gamede,Ralstonia~phage~Gerry,Ralstonia~phage~Gervaise,Ralstonia~phage~Heva,STL-phage-8026,STL-phage-8765	['Heunggongvirae', 'Unassigned']	['Uroviricota', 'Unassigned']	['Caudoviricetes', 'Unassigned']	['Caudovirales', 'Unassigned']	['Podoviridae', 'Unassigned']	['Cimandefvirus', 'Gervaisevirus', 'Unassigned']
VC_846_0	14	5666.96	517.911	0.916262	1.69073e-13	1.73205	7.87401	91	91	1	5.9742	Microbacterium~phage~Akoni,Microbacterium~phage~Alex44,Microbacterium~phage~Araxxi,Microbacterium~phage~Arete,Microbacterium~phage~Burro,Microbacterium~phage~Phedro,Microbacterium~phage~TinyTimothy,STL-phage-1217,STL-phage-1561,STL-phage-2017,STL-phage-2130,STL-phage-2131,STL-phage-2390,STL-phage-507	['Heunggongvirae', 'Unassigned']	['Uroviricota', 'Unassigned']	['Caudoviricetes', 'Unassigned']	['Caudovirales', 'Unassigned']	['Podoviridae', 'Unassigned']	['Akonivirus', 'Tinytimothyvirus', 'Burrovirus', 'Unassigned']
VC_694_0	23	7869.4	12330.2	0.389581	9.56044e-91	2.44949	10.4881	253	220	0.869565	7.10079	Pseudomonas~phage~F116,Pseudomonas~virus~H66,STL-phage-10387,STL-phage-11809,STL-phage-13202,STL-phage-2459,STL-phage-5437,STL-phage-5876,STL-phage-5884,STL-phage-5887,STL-phage-5891,STL-phage-5895,STL-phage-5896,STL-phage-5897,STL-phage-5906,STL-phage-6337,STL-phage-6416,STL-phage-6419,STL-phage-6421,STL-phage-6423,STL-phage-6424,STL-phage-7004,STL-phage-7028	['Heunggongvirae', 'Unassigned']	['Uroviricota', 'Unassigned']	['Caudoviricetes', 'Unassigned']	['Caudovirales', 'Unassigned']	['Podoviridae', 'Unassigned']	['Hollowayvirus', 'Unassigned']
VC_378_0	37	10657.4	15014	0.415147	4.93124e-125	3.4641	9.27362	666	651	0.977477	7.11073	Bordetella~phage~BPP-1,Pseudomonas~phage~AF,STL-phage-10085,STL-phage-10087,STL-phage-10378,STL-phage-10712,STL-phage-12953,STL-phage-1487,STL-phage-16884,STL-phage-17498,STL-phage-1758,STL-phage-2243,STL-phage-2667,STL-phage-2860,STL-phage-2861,STL-phage-2969,STL-phage-3295,STL-phage-3296,STL-phage-3511,STL-phage-4518,STL-phage-4531,STL-phage-4545,STL-phage-4649,STL-phage-4982,STL-phage-5116,STL…	['Heunggongvirae', 'Unassigned']	['Uroviricota', 'Unassigned']	['Caudoviricetes', 'Unassigned']	['Caudovirales', 'Unassigned']	['Podoviridae', 'Unassigned']	['Rauchvirus', 'Unassigned']
VC_11_0	16	15284.4	31876.1	0.324093	7.79017e-42	1.41421	9.16515	120	115	0.958333	7.53545	Achromobacter~phage~JWAlpha,Achromobacter~phage~phiAxp-3,Achromobacter~phage~vB_AxyP_19-32_Axy04,Achromobacter~phage~vB_AxyP_19-32_Axy10,Achromobacter~phage~vB_AxyP_19-32_Axy11,Achromobacter~phage~vB_AxyP_19-32_Axy12,Achromobacter~phage~vB_AxyP_19-32_Axy24,Agrobacterium~phage~OLIVR1,Delftia~phage~RG-2014,Pseudomonas~phage~Zuri,Pseudomonas~phage~inbricus,STL-phage-8582,STL-phage-8647,Sinorhizobium…	['Heunggongvirae', 'Unassigned']	['Uroviricota', 'Unassigned']	['Caudoviricetes', 'Unassigned']	['Caudovirales', 'Unassigned']	['Schitoviridae', 'Unassigned']	['Jwalphavirus', 'Dongdastvirus', 'Pourcelvirus', 'Unassigned', 'Dendoorenvirus', 'Zurivirus', 'Inbricusvirus', 'Huelvavirus', 'Pokkenvirus', 'Riverridervirus']
VC_46_0	11	2275.15	24784.6	0.0840788	4.81998e-10	3	9.53939	55	51	0.927273	7.72519	Achromobacter~phage~phiAxp-2,Burkholderia~phage~BcepNazgul,Burkholderia~phage~vB_BceS_AH2,Pectobacterium~phage~MA11,Pectobacterium~phage~MA12,Pseudomonas~phage~vB_Pae-SS2019XI,STL-phage-16836,STL-phage-4038,STL-phage-5310,STL-phage-8966,Xanthomonas~phage~FoX4	['Heunggongvirae', 'Unassigned']	['Uroviricota', 'Unassigned']	['Caudoviricetes', 'Unassigned']	['Caudovirales', 'Unassigned']	['Siphoviridae', 'Casjensviridae', 'Unassigned']	['Unassigned', 'Nazgulvirus', 'Ahduovirus']
VC_292_0	2	6.42397	93.5034	0.0642864	0.222513	6.78233	6.78233	1	1	1	6.78233	Azospirillum~phage~Cd,STL-phage-16451	['Heunggongvirae', 'Unassigned']	['Uroviricota', 'Unassigned']	['Caudoviricetes', 'Unassigned']	['Caudovirales', 'Unassigned']	['Siphoviridae', 'Unassigned']	['Unassigned']
VC_307_0	2	11.1171	29.3504	0.274718	0.153846	7.34847	7.34847	1	1	1	7.34847	Clostridium~phage~vB_CpeS-CP51,STL-phage-9373	['Heunggongvirae', 'Unassigned']	['Uroviricota', 'Unassigned']	['Caudoviricetes', 'Unassigned']	['Caudovirales', 'Unassigned']	['Siphoviridae', 'Unassigned']	['Unassigned']
VC_1026_0	3	22.892	8.05977	0.739602	0.0571429	3	6.32456	3	3	1	5.18985	Riemerella~phage~RAP44,STL-phage-14282,STL-phage-14780	['Heunggongvirae', 'Unassigned']	['Uroviricota', 'Unassigned']	['Caudoviricetes', 'Unassigned']	['Caudovirales', 'Unassigned']	['Siphoviridae', 'Unassigned']	['Unassigned']
VC_286_0	3	15.2077	58.165	0.207267	0.313438	5.83095	7.61577	3	3	1	6.83926	Rhodobacter~phage~RcapNL,STL-phage-2391,STL-phage-3053	['Heunggongvirae', 'Unassigned']	['Uroviricota', 'Unassigned']	['Caudoviricetes', 'Unassigned']	['Caudovirales', 'Unassigned']	['Siphoviridae', 'Unassigned']	['Unassigned']
VC_448_0	3	36.43	230.155	0.136654	0.025086	4.69042	7.93725	3	3	1	6.81264	Rhizobium~phage~16-3,STL-phage-15525,STL-phage-16681	['Heunggongvirae', 'Unassigned']	['Uroviricota', 'Unassigned']	['Caudoviricetes', 'Unassigned']	['Caudovirales', 'Unassigned']	['Siphoviridae', 'Unassigned']	['Unassigned']
VC_188_0	4	304.646	470.745	0.392893	3.78108e-05	6.55744	7.74597	6	6	1	7.13593	Rhizobium~phage~vB_RglS_P106B,STL-phage-2598,STL-phage-3452,STL-phage-8808	['Heunggongvirae', 'Unassigned']	['Uroviricota', 'Unassigned']	['Caudoviricetes', 'Unassigned']	['Caudovirales', 'Unassigned']	['Siphoviridae', 'Unassigned']	['Rigallicvirus', 'Unassigned']
VC_336_0	4	311.853	379.967	0.450772	0.000305218	3.31662	7.61577	6	6	1	6.66247	Bacteroides~phage~B124-14,Bacteroides~phage~B40-8,Croceibacter~phage~P2559S,STL-phage-4962	['Heunggongvirae', 'Unassigned']	['Uroviricota', 'Unassigned']	['Caudoviricetes', 'Unassigned']	['Caudovirales', 'Unassigned']	['Siphoviridae', 'Unassigned']	['Unassigned']
VC_244_0	5	275.714	359.145	0.434291	1.43718e-06	5.74456	8.48528	10	10	1	7.21888	Clavibacter~phage~CMP1,Clavibacter~phage~CN1A,Microbacterium~phage~vB_MoxS-ISF9,STL-phage-2663,STL-phage-4912	['Heunggongvirae', 'Unassigned']	['Uroviricota', 'Unassigned']	['Caudoviricetes', 'Unassigned']	['Caudovirales', 'Unassigned']	['Siphoviridae', 'Unassigned']	['Cimpunavirus', 'Cinunavirus', 'Farahnazvirus', 'Unassigned']
VC_787_3	5	1090.8	6878	0.136884	1.05679e-06	6.16441	8.66025	10	10	1	7.42391	Mycobacterium~phage~Indlulamithi,STL-phage-4325,STL-phage-4407,STL-phage-4745,STL-phage-8631	['Heunggongvirae', 'Unassigned']	['Uroviricota', 'Unassigned']	['Caudoviricetes', 'Unassigned']	['Caudovirales', 'Unassigned']	['Siphoviridae', 'Unassigned']	['Indlulamithivirus', 'Unassigned']
VC_254_0	6	134.751	661.459	0.16924	0.000436323	2.44949	8.544	15	15	1	6.63872	Arthrobacter~phage~TripleJ,Brevibacterium~phage~LuckyBarnes,STL-phage-1123,STL-phage-14411,STL-phage-2800,STL-phage-629	['Heunggongvirae', 'Unassigned']	['Uroviricota', 'Unassigned']	['Caudoviricetes', 'Unassigned']	['Caudovirales', 'Unassigned']	['Siphoviridae', 'Unassigned']	['Triplejayvirus', 'Luckybarnesvirus', 'Unassigned']
VC_665_0	12	452.792	1983.42	0.185859	2.45116e-16	4.24264	7.93725	66	66	1	6.19599	Pelagibacter~phage~HTVC010P,STL-phage-11856,STL-phage-11944,STL-phage-16946,STL-phage-16950,STL-phage-1986,STL-phage-3143,STL-phage-4483,STL-phage-5408,STL-phage-6164,STL-phage-6555,STL-phage-9638	['Heunggongvirae', 'Unassigned']	['Uroviricota', 'Unassigned']	['Caudoviricetes', 'Unassigned']	['Caudovirales', 'Unassigned']	['Siphoviridae', 'Unassigned']	['Unassigned']
VC_1_0	16	10501.2	5364.84	0.661867	3.73977e-69	1.41421	8.3666	120	120	1	6.40597	Achromobacter~phage~phiAxp-1,Acinetobacter~phage~IMEAB3,Acinetobacter~phage~Loki,Burkholderia~phage~vB_BceS_KL1,Paracoccus~phage~vB_PmaS-R3,Pseudomonas~phage~73,Pseudomonas~phage~PaMx42,Pseudomonas~phage~vB_Pae-Kakheti25,Pseudomonas~phage~vB_PaeS_SCH_Ab26,Rhodobacter~phage~RcSpartan,Rhodobacter~phage~RcTitan,STL-phage-1551,STL-phage-5312,STL-phage-7129,STL-phage-8828,Stenotrophomonas~phage~vB_Sma…	['Heunggongvirae', 'Unassigned']	['Uroviricota', 'Unassigned']	['Caudoviricetes', 'Unassigned']	['Caudovirales', 'Unassigned']	['Siphoviridae', 'Unassigned']	['Unassigned', 'Lokivirus', 'Kilunavirus', 'Septimatrevirus', 'Titanvirus']
VC_259_3	23	18280.2	36664.5	0.332701	5.56291e-36	1.41421	10.3923	253	231	0.913043	7.20909	Faecalibacterium~phage~FP_oengus,STL-phage-16844,STL-phage-16920,STL-phage-16927,STL-phage-2168,STL-phage-2431,STL-phage-3003,STL-phage-3338,STL-phage-3987,STL-phage-5171,STL-phage-6336,STL-phage-6339,STL-phage-7430,STL-phage-7732,STL-phage-7934,STL-phage-8773,STL-phage-9289,STL-phage-9433,STL-phage-9440,Streptomyces~phage~Bing,Streptomyces~phage~DrGrey,Streptomyces~phage~Rima,Streptomyces~phage~…	['Heunggongvirae', 'Unassigned']	['Uroviricota', 'Unassigned']	['Caudoviricetes', 'Unassigned']	['Caudovirales', 'Unassigned']	['Siphoviridae', 'Unassigned']	['Oengusvirus', 'Unassigned', 'Bingvirus', 'Rimavirus', 'Scapunavirus']
VC_175_0	26	47877.5	5675.69	0.894018	1.38899e-133	1.41421	9.79796	325	308	0.947692	7.56689	Aeromonas~phage~pIS4-A,Escherichia~phage~C1,Escherichia~phage~vB_EcoS~Sa179lw,Escherichia~phage~vB_EcoS_swi2,Klebsiella~phage~YX3973,Klebsiella~phage~vB_KpnS_ZX4,Klebsiella~virus~KpV2811,STL-phage-3495,STL-phage-732,Salmonella~phage~64795_sal3,Salmonella~phage~Akira,Salmonella~phage~IME207,Salmonella~phage~LPST10,Salmonella~phage~SeSz-2,Salmonella~phage~Segz_1,Salmonella~phage~Seszw_1,Salmonella~…	['Heunggongvirae', 'Unassigned']	['Uroviricota', 'Unassigned']	['Caudoviricetes', 'Unassigned']	['Caudovirales', 'Unassigned']	['Siphoviridae', 'Unassigned']	['Roufvirus', 'Unassigned']
VC_670_0	27	47595.3	23762.7	0.666993	1.77868e-169	2	7.87401	351	351	1	5.75694	Enterobacter~phage~phiEap-2,Escherichia~phage~K1G,Escherichia~phage~K1H,Escherichia~phage~K1ind1,Escherichia~phage~K1ind2,Escherichia~phage~VB_EcoS-Golestan,Raoultella~phage~RP180,STL-phage-7628,STL-phage-9745,Salmonella~phage~BPS11Q3,Salmonella~phage~Ent1,Salmonella~phage~FSL~SP-031,Salmonella~phage~FSL~SP-101,Salmonella~phage~Jersey,Salmonella~phage~L13,Salmonella~phage~LSPA1,Salmonella~phage~M…	['Heunggongvirae', 'Unassigned']	['Uroviricota', 'Unassigned']	['Caudoviricetes', 'Unassigned']	['Caudovirales', 'Unassigned']	['Siphoviridae', 'Unassigned']	['Cornellvirus', 'Kagunavirus', 'Unassigned', 'Jerseyvirus']
VC_1001_0	10	225.118	329.396	0.405973	0.000131374	2.82843	4.69042	45	45	1	3.78094	Rhodococcus~phage~Toil,STL-phage-11321,STL-phage-11328,STL-phage-11520,STL-phage-14658,STL-phage-17157,STL-phage-17216,STL-phage-17262,STL-phage-17766,STL-phage-6045	['Bamfordvirae', 'Unassigned']	['Preplasmiviricota', 'Unassigned']	['Tectiliviricetes', 'Unassigned']	['Kalamavirales', 'Unassigned']	['Tectiviridae', 'Unassigned']	['Epsilontectivirus', 'Unassigned']
VC_3318_0	2	8.98565	76.3657	0.105278	0.386044	2.44949	2.44949	1	1	1	2.44949	STL-phage-17392,Vibrio~phage~1.249.A._10N.261.55.B9	['Unassigned', 'Bamfordvirae']	['Unassigned', 'Preplasmiviricota']	['Unassigned', 'Tectiliviricetes']	['Unassigned']	['Unassigned', 'Autolykiviridae']	['Unassigned', 'Livvievirus']
VC_3397_0	2	14.1271	2.51078	0.849093	1	5.47723	5.47723	1	1	1	5.47723	STL-phage-3466,Tetrasphaera~phage~TJE1	['Unassigned', 'Heunggongvirae']	['Unassigned', 'Uroviricota']	['Unassigned', 'Caudoviricetes']	['Unassigned', 'Caudovirales']	['Unassigned', 'Myoviridae']	['Unassigned', 'Tijeunavirus']
VC_184_0	7	767.256	1564.25	0.329082	4.5424e-11	3.74166	8.48528	21	21	1	6.84801	STL-phage-17094,STL-phage-3549,STL-phage-591,STL-phage-7980,STL-phage-9695,STL-phage-9860,Salmonella~phage~SEN34	['Unassigned', 'Heunggongvirae']	['Unassigned', 'Uroviricota']	['Unassigned', 'Caudoviricetes']	['Unassigned', 'Caudovirales']	['Unassigned', 'Myoviridae']	['Unassigned', 'Brunovirus']
VC_2837_0	2	6.72299	0	1	1	1.41421	1.41421	1	1	1	1.41421	STL-phage-12170,Salmonella~phage~astrithr	['Unassigned', 'Heunggongvirae']	['Unassigned', 'Uroviricota']	['Unassigned', 'Caudoviricetes']	['Unassigned', 'Caudovirales']	['Unassigned', 'Podoviridae']	['Unassigned', 'Astrithrvirus']
VC_421_0	2	2.98338	889.652	0.00334222	0.675571	7	7	1	1	1	7	STL-phage-16403,Xanthomonas~citri~phage~CP2	['Unassigned', 'Heunggongvirae']	['Unassigned', 'Uroviricota']	['Unassigned', 'Caudoviricetes']	['Unassigned', 'Caudovirales']	['Unassigned', 'Podoviridae']	['Unassigned']
VC_481_0	6	424.709	4265.18	0.0905584	2.76298e-07	6.40312	9.53939	15	13	0.866667	8.13344	STL-phage-10253,STL-phage-5197,STL-phage-5545,STL-phage-5743,STL-phage-8688,Sinorhizobium~phage~PBC5	['Unassigned', 'Heunggongvirae']	['Unassigned', 'Uroviricota']	['Unassigned', 'Caudoviricetes']	['Unassigned', 'Caudovirales']	['Unassigned', 'Podoviridae']	['Unassigned']
VC_277_0	2	4.25583	19.0919	0.18228	1	7.28011	7.28011	1	1	1	7.28011	STL-phage-9073,Thermoanaerobacterium~phage~THSA-485A	['Unassigned', 'Heunggongvirae']	['Unassigned', 'Uroviricota']	['Unassigned', 'Caudoviricetes']	['Unassigned', 'Caudovirales']	['Unassigned', 'Siphoviridae']	['Unassigned']
VC_906_0	2	27.8821	259.975	0.0968611	0.173154	8.66025	8.66025	1	1	1	8.66025	STL-phage-7536,Vibrio~phage~SIO-2	['Unassigned', 'Heunggongvirae']	['Unassigned', 'Uroviricota']	['Unassigned', 'Caudoviricetes']	['Unassigned', 'Caudovirales']	['Unassigned', 'Siphoviridae']	['Unassigned']
VC_1148_0	3	15.7042	62.4464	0.200948	0.0225462	6.7082	8.60233	3	3	1	7.83196	STL-phage-4027,STL-phage-9473,Sinorhizobium~phage~phiLM21	['Unassigned', 'Heunggongvirae']	['Unassigned', 'Uroviricota']	['Unassigned', 'Caudoviricetes']	['Unassigned', 'Caudovirales']	['Unassigned', 'Siphoviridae']	['Unassigned']
VC_20_0	3	74.9854	194.125	0.278642	0.00865801	6.9282	8.48528	3	3	1	7.80449	STL-phage-4730,STL-phage-8305,Vibrio~phage~SHOU24	['Unassigned', 'Heunggongvirae']	['Unassigned', 'Uroviricota']	['Unassigned', 'Caudoviricetes']	['Unassigned', 'Caudovirales']	['Unassigned', 'Siphoviridae']	['Unassigned']
VC_550_0	4	60.83	34.9579	0.635049	0.000273411	2.82843	6.55744	6	6	1	5.25834	STL-phage-13340,STL-phage-15300,STL-phage-17533,Xanthomonas~phage~Xp15	['Unassigned', 'Heunggongvirae']	['Unassigned', 'Uroviricota']	['Unassigned', 'Caudoviricetes']	['Unassigned', 'Caudovirales']	['Unassigned', 'Siphoviridae']	['Unassigned', 'Alachuavirus']
VC_1000_0	2	3.11968	30.6794	0.0923008	0.5	7	7	1	1	1	7	STL-phage-3968,STL-phage-9034	['Unassigned']	['Unassigned']	['Unassigned']	['Unassigned']	['Unassigned']	['Unassigned']
VC_1003_0	2	47.7903	19.658	0.708547	0.333333	2.23607	2.23607	1	1	1	2.23607	STL-phage-11370,STL-phage-2979	['Unassigned']	['Unassigned']	['Unassigned']	['Unassigned']	['Unassigned']	['Unassigned']
VC_1009_0	2	133.563	892.142	0.130216	0.0892279	4.89898	4.89898	1	1	1	4.89898	STL-phage-10901,STL-phage-1191	['Unassigned']	['Unassigned']	['Unassigned']	['Unassigned']	['Unassigned']	['Unassigned']
VC_1011_0	2	8.01297	24.3103	0.247901	1	2.64575	2.64575	1	1	1	2.64575	STL-phage-13271,STL-phage-13524	['Unassigned']	['Unassigned']	['Unassigned']	['Unassigned']	['Unassigned']	['Unassigned']
VC_1012_0	2	115.888	163.602	0.41464	0.101568	5.65685	5.65685	1	1	1	5.65685	STL-phage-3818,STL-phage-3819	['Unassigned']	['Unassigned']	['Unassigned']	['Unassigned']	['Unassigned']	['Unassigned']
VC_1013_0	2	85.6932	110.484	0.436815	0.108365	5.2915	5.2915	1	1	1	5.2915	STL-phage-15413,STL-phage-17120	['Unassigned']	['Unassigned']	['Unassigned']	['Unassigned']	['Unassigned']	['Unassigned']
VC_1015_0	2	3.25808	54.666	0.0562475	0.804229	2.44949	2.44949	1	1	1	2.44949	STL-phage-16547,STL-phage-18425	['Unassigned']	['Unassigned']	['Unassigned']	['Unassigned']	['Unassigned']	['Unassigned']
VC_1016_0	2	16.9158	180.916	0.0855062	0.106301	7.93725	7.93725	1	1	1	7.93725	STL-phage-16961,STL-phage-5686	['Unassigned']	['Unassigned']	['Unassigned']	['Unassigned']	['Unassigned']	['Unassigned']
VC_1020_0	2	3.4949	23.4973	0.129478	0.666667	5.91608	5.91608	1	1	1	5.91608	STL-phage-11938,STL-phage-5029	['Unassigned']	['Unassigned']	['Unassigned']	['Unassigned']	['Unassigned']	['Unassigned']
VC_1024_0	2	21.6052	81.1604	0.210237	0.181818	4.89898	4.89898	1	1	1	4.89898	STL-phage-15976,STL-phage-4481	['Unassigned']	['Unassigned']	['Unassigned']	['Unassigned']	['Unassigned']	['Unassigned']
VC_1027_0	2	19.621	45.875	0.299576	1	4.89898	4.89898	1	1	1	4.89898	STL-phage-10484,STL-phage-3595	['Unassigned']	['Unassigned']	['Unassigned']	['Unassigned']	['Unassigned']	['Unassigned']
VC_1036_0	2	25.123	400.02	0.059093	0.136432	5.38516	5.38516	1	1	1	5.38516	STL-phage-14000,STL-phage-3543	['Unassigned']	['Unassigned']	['Unassigned']	['Unassigned']	['Unassigned']	['Unassigned']
VC_1038_1	2	206.602	994.878	0.171956	0.0902451	8.3666	8.3666	1	1	1	8.3666	STL-phage-7008,STL-phage-8855	['Unassigned']	['Unassigned']	['Unassigned']	['Unassigned']	['Unassigned']	['Unassigned']
VC_1039_0	2	4.15088	328.018	0.0124963	0.585366	8.66025	8.66025	1	1	1	8.66025	STL-phage-13406,STL-phage-4839	['Unassigned']	['Unassigned']	['Unassigned']	['Unassigned']	['Unassigned']	['Unassigned']
VC_1059_0	2	134.782	278.816	0.325876	0.102193	7.14143	7.14143	1	1	1	7.14143	STL-phage-5324,STL-phage-6713	['Unassigned']	['Unassigned']	['Unassigned']	['Unassigned']	['Unassigned']	['Unassigned']
VC_105_0	2	87.7609	124.592	0.413278	0.114872	5.47723	5.47723	1	1	1	5.47723	STL-phage-10013,STL-phage-8003	['Unassigned']	['Unassigned']	['Unassigned']	['Unassigned']	['Unassigned']	['Unassigned']
VC_1060_0	2	130.318	331.889	0.281948	0.0915576	6.48074	6.48074	1	1	1	6.48074	STL-phage-1284,STL-phage-5042	['Unassigned']	['Unassigned']	['Unassigned']	['Unassigned']	['Unassigned']	['Unassigned']
VC_1064_0	2	34.0758	291.511	0.10466	0.047619	6.16441	6.16441	1	1	1	6.16441	STL-phage-17196,STL-phage-9170	['Unassigned']	['Unassigned']	['Unassigned']	['Unassigned']	['Unassigned']	['Unassigned']
VC_1065_0	2	111.517	99.7929	0.52774	0.111111	6.245	6.245	1	1	1	6.245	STL-phage-11009,STL-phage-468	['Unassigned']	['Unassigned']	['Unassigned']	['Unassigned']	['Unassigned']	['Unassigned']
VC_1067_0	2	63.928	2467.39	0.0252549	0.10081	7.28011	7.28011	1	1	1	7.28011	STL-phage-12094,STL-phage-2749	['Unassigned']	['Unassigned']	['Unassigned']	['Unassigned']	['Unassigned']	['Unassigned']
VC_1070_0	2	51.7929	292.25	0.150542	0.0978052	5.56776	5.56776	1	1	1	5.56776	STL-phage-11301,STL-phage-12016	['Unassigned']	['Unassigned']	['Unassigned']	['Unassigned']	['Unassigned']	['Unassigned']
VC_1077_0	2	37.9643	225.678	0.143999	0.0959855	4.69042	4.69042	1	1	1	4.69042	STL-phage-10913,STL-phage-1679	['Unassigned']	['Unassigned']	['Unassigned']	['Unassigned']	['Unassigned']	['Unassigned']
VC_1078_0	2	3.48433	164.005	0.0208033	0.930959	3.74166	3.74166	1	1	1	3.74166	STL-phage-2601,STL-phage-2602	['Unassigned']	['Unassigned']	['Unassigned']	['Unassigned']	['Unassigned']	['Unassigned']
VC_1089_0	2	125.021	745.283	0.143652	0.0884198	5.2915	5.2915	1	1	1	5.2915	STL-phage-10241,STL-phage-10767	['Unassigned']	['Unassigned']	['Unassigned']	['Unassigned']	['Unassigned']	['Unassigned']
VC_1090_0	2	85.635	230.045	0.271272	0.0955103	3.74166	3.74166	1	1	1	3.74166	STL-phage-10721,STL-phage-4878	['Unassigned']	['Unassigned']	['Unassigned']	['Unassigned']	['Unassigned']	['Unassigned']
VC_1099_0	2	105.974	762.66	0.122001	0.0890047	6.16441	6.16441	1	1	1	6.16441	STL-phage-10307,STL-phage-9722	['Unassigned']	['Unassigned']	['Unassigned']	['Unassigned']	['Unassigned']	['Unassigned']
VC_1101_0	2	68.3349	150.969	0.3116	0.100844	6.08276	6.08276	1	1	1	6.08276	STL-phage-10808,STL-phage-12117	['Unassigned']	['Unassigned']	['Unassigned']	['Unassigned']	['Unassigned']	['Unassigned']
VC_1104_0	2	23.6549	171.441	0.121248	0.123416	6.7082	6.7082	1	1	1	6.7082	STL-phage-7520,STL-phage-9492	['Unassigned']	['Unassigned']	['Unassigned']	['Unassigned']	['Unassigned']	['Unassigned']
VC_1111_0	2	77.8573	1099.34	0.0661376	0.0363636	7.2111	7.2111	1	1	1	7.2111	STL-phage-6108,STL-phage-9936	['Unassigned']	['Unassigned']	['Unassigned']	['Unassigned']	['Unassigned']	['Unassigned']
VC_1111_1	2	92.8912	1672.11	0.0526297	0.0913427	8.24621	8.24621	1	1	1	8.24621	STL-phage-10061,STL-phage-2812	['Unassigned']	['Unassigned']	['Unassigned']	['Unassigned']	['Unassigned']	['Unassigned']
VC_1114_0	2	19.2993	178.951	0.0973481	0.173913	3.87298	3.87298	1	1	1	3.87298	STL-phage-1762,STL-phage-7603	['Unassigned']	['Unassigned']	['Unassigned']	['Unassigned']	['Unassigned']	['Unassigned']
VC_1115_0	2	70.4425	649.258	0.0978776	0.0915512	5.38516	5.38516	1	1	1	5.38516	STL-phage-10429,STL-phage-11161	['Unassigned']	['Unassigned']	['Unassigned']	['Unassigned']	['Unassigned']	['Unassigned']
VC_1117_0	2	32.5772	229.195	0.124449	0.16	4.58258	4.58258	1	1	1	4.58258	STL-phage-10818,STL-phage-1301	['Unassigned']	['Unassigned']	['Unassigned']	['Unassigned']	['Unassigned']	['Unassigned']
VC_1118_0	2	17.5565	161.394	0.0981079	0.3	2.23607	2.23607	1	1	1	2.23607	STL-phage-15734,STL-phage-6088	['Unassigned']	['Unassigned']	['Unassigned']	['Unassigned']	['Unassigned']	['Unassigned']
VC_1123_1	2	183.348	943.124	0.162763	0.05	7.14143	7.14143	1	1	1	7.14143	STL-phage-1666,STL-phage-8711	['Unassigned']	['Unassigned']	['Unassigned']	['Unassigned']	['Unassigned']	['Unassigned']
VC_1128_0	2	205.618	147.451	0.582373	0.222222	7.87401	7.87401	1	1	1	7.87401	STL-phage-7339,STL-phage-8670	['Unassigned']	['Unassigned']	['Unassigned']	['Unassigned']	['Unassigned']	['Unassigned']
VC_1130_0	2	10.3181	44.4406	0.188429	0.141804	2	2	1	1	1	2	STL-phage-16030,STL-phage-1824	['Unassigned']	['Unassigned']	['Unassigned']	['Unassigned']	['Unassigned']	['Unassigned']
VC_1135_0	2	21.6963	161.318	0.11855	0.348912	5.56776	5.56776	1	1	1	5.56776	STL-phage-12533,STL-phage-9942	['Unassigned']	['Unassigned']	['Unassigned']	['Unassigned']	['Unassigned']	['Unassigned']
VC_1136_0	2	69.1969	428.142	0.139134	0.0957578	6.40312	6.40312	1	1	1	6.40312	STL-phage-4635,STL-phage-7765	['Unassigned']	['Unassigned']	['Unassigned']	['Unassigned']	['Unassigned']	['Unassigned']
VC_1137_0	2	169.959	135.045	0.557236	0.4	7.2111	7.2111	1	1	1	7.2111	STL-phage-10011,STL-phage-1735	['Unassigned']	['Unassigned']	['Unassigned']	['Unassigned']	['Unassigned']	['Unassigned']
VC_1141_0	2	34.0379	17.8438	0.656067	0.25	6	6	1	1	1	6	STL-phage-15513,STL-phage-1864	['Unassigned']	['Unassigned']	['Unassigned']	['Unassigned']	['Unassigned']	['Unassigned']
VC_1143_0	2	167.35	519.81	0.243538	0.0955103	5.2915	5.2915	1	1	1	5.2915	STL-phage-2002,STL-phage-9009	['Unassigned']	['Unassigned']	['Unassigned']	['Unassigned']	['Unassigned']	['Unassigned']
VC_1144_0	2	166.127	547.346	0.232843	0.0965472	3.87298	3.87298	1	1	1	3.87298	STL-phage-5870,STL-phage-5871	['Unassigned']	['Unassigned']	['Unassigned']	['Unassigned']	['Unassigned']	['Unassigned']
VC_1146_0	2	39.0825	43.1011	0.475551	0.2	6.85565	6.85565	1	1	1	6.85565	STL-phage-15857,STL-phage-4967	['Unassigned']	['Unassigned']	['Unassigned']	['Unassigned']	['Unassigned']	['Unassigned']
VC_1159_0	2	19.1062	176.326	0.0977638	0.0945895	3.74166	3.74166	1	1	1	3.74166	STL-phage-14908,STL-phage-4998	['Unassigned']	['Unassigned']	['Unassigned']	['Unassigned']	['Unassigned']	['Unassigned']
VC_1162_0	2	39.4546	99.0922	0.284775	0.106537	7.54983	7.54983	1	1	1	7.54983	STL-phage-1153,STL-phage-12031	['Unassigned']	['Unassigned']	['Unassigned']	['Unassigned']	['Unassigned']	['Unassigned']
VC_1166_0	2	24.4377	72.1269	0.253071	0.285714	2.64575	2.64575	1	1	1	2.64575	STL-phage-15630,STL-phage-3548	['Unassigned']	['Unassigned']	['Unassigned']	['Unassigned']	['Unassigned']	['Unassigned']
VC_116_0	2	24.0125	236.624	0.0921302	0.103533	5	5	1	1	1	5	STL-phage-15608,STL-phage-3355	['Unassigned']	['Unassigned']	['Unassigned']	['Unassigned']	['Unassigned']	['Unassigned']
VC_1172_0	2	12.8274	35.6465	0.264624	0.162455	1.41421	1.41421	1	1	1	1.41421	STL-phage-14391,STL-phage-3142	['Unassigned']	['Unassigned']	['Unassigned']	['Unassigned']	['Unassigned']	['Unassigned']
VC_1174_0	2	39.5308	7.76613	0.835801	0.5	2.23607	2.23607	1	1	1	2.23607	STL-phage-17112,STL-phage-17527	['Unassigned']	['Unassigned']	['Unassigned']	['Unassigned']	['Unassigned']	['Unassigned']
VC_1178_0	2	41.2019	21.5869	0.656198	0.666667	2.64575	2.64575	1	1	1	2.64575	STL-phage-11057,STL-phage-17263	['Unassigned']	['Unassigned']	['Unassigned']	['Unassigned']	['Unassigned']	['Unassigned']
VC_1181_0	2	32.2378	241.458	0.117787	0.0954836	5.09902	5.09902	1	1	1	5.09902	STL-phage-16948,STL-phage-9615	['Unassigned']	['Unassigned']	['Unassigned']	['Unassigned']	['Unassigned']	['Unassigned']
VC_1182_0	2	19.3758	67.7126	0.222485	0.333333	6.16441	6.16441	1	1	1	6.16441	STL-phage-837,STL-phage-9564	['Unassigned']	['Unassigned']	['Unassigned']	['Unassigned']	['Unassigned']	['Unassigned']
VC_1186_0	2	13.4242	40.6122	0.248428	0.571429	5.38516	5.38516	1	1	1	5.38516	STL-phage-11033,STL-phage-2786	['Unassigned']	['Unassigned']	['Unassigned']	['Unassigned']	['Unassigned']	['Unassigned']
VC_118_0	2	204.052	633.096	0.243746	0.0932957	7.28011	7.28011	1	1	1	7.28011	STL-phage-2496,STL-phage-9913	['Unassigned']	['Unassigned']	['Unassigned']	['Unassigned']	['Unassigned']	['Unassigned']
VC_1190_0	2	205.927	1251.52	0.141293	0.0908483	5.83095	5.83095	1	1	1	5.83095	STL-phage-9501,STL-phage-9755	['Unassigned']	['Unassigned']	['Unassigned']	['Unassigned']	['Unassigned']	['Unassigned']
VC_1193_0	2	10.7841	47.2262	0.185899	0.75	3.31662	3.31662	1	1	1	3.31662	STL-phage-11716,STL-phage-11987	['Unassigned']	['Unassigned']	['Unassigned']	['Unassigned']	['Unassigned']	['Unassigned']
VC_1194_0	2	98.0207	125.762	0.438018	0.128322	2.82843	2.82843	1	1	1	2.82843	STL-phage-10022,STL-phage-780	['Unassigned']	['Unassigned']	['Unassigned']	['Unassigned']	['Unassigned']	['Unassigned']
VC_1197_0	2	4.21249	7.29803	0.365969	0.4	6.7082	6.7082	1	1	1	6.7082	STL-phage-10024,STL-phage-9229	['Unassigned']	['Unassigned']	['Unassigned']	['Unassigned']	['Unassigned']	['Unassigned']
VC_1201_0	2	63.9863	219.582	0.225647	0.101722	6.55744	6.55744	1	1	1	6.55744	STL-phage-13882,STL-phage-2074	['Unassigned']	['Unassigned']	['Unassigned']	['Unassigned']	['Unassigned']	['Unassigned']
VC_1207_0	2	23.8149	48.6673	0.328563	0.142857	4.24264	4.24264	1	1	1	4.24264	STL-phage-2295,STL-phage-7904	['Unassigned']	['Unassigned']	['Unassigned']	['Unassigned']	['Unassigned']	['Unassigned']
VC_1208_0	2	21.3995	522.016	0.0393797	0.104198	2.82843	2.82843	1	1	1	2.82843	STL-phage-15188,STL-phage-3670	['Unassigned']	['Unassigned']	['Unassigned']	['Unassigned']	['Unassigned']	['Unassigned']
VC_1209_0	2	17.085	178.726	0.0872522	0.129412	2.23607	2.23607	1	1	1	2.23607	STL-phage-15107,STL-phage-4371	['Unassigned']	['Unassigned']	['Unassigned']	['Unassigned']	['Unassigned']	['Unassigned']
VC_120_0	2	66.3528	893.323	0.0691409	0.0996602	5.65685	5.65685	1	1	1	5.65685	STL-phage-11438,STL-phage-7947	['Unassigned']	['Unassigned']	['Unassigned']	['Unassigned']	['Unassigned']	['Unassigned']
VC_1213_0	2	17.1849	182.885	0.0858945	0.0951083	6.63325	6.63325	1	1	1	6.63325	STL-phage-4043,STL-phage-9542	['Unassigned']	['Unassigned']	['Unassigned']	['Unassigned']	['Unassigned']	['Unassigned']
VC_1214_0	2	22.3515	13.1024	0.630439	0.666667	1.73205	1.73205	1	1	1	1.73205	STL-phage-11866,STL-phage-599	['Unassigned']	['Unassigned']	['Unassigned']	['Unassigned']	['Unassigned']	['Unassigned']
VC_1215_0	2	45.9693	13.1024	0.778196	0.666667	5.65685	5.65685	1	1	1	5.65685	STL-phage-1003,STL-phage-4022	['Unassigned']	['Unassigned']	['Unassigned']	['Unassigned']	['Unassigned']	['Unassigned']
VC_1218_0	2	9.83729	19.0934	0.34003	0.285714	2.23607	2.23607	1	1	1	2.23607	STL-phage-12980,STL-phage-17821	['Unassigned']	['Unassigned']	['Unassigned']	['Unassigned']	['Unassigned']	['Unassigned']
VC_1227_0	2	120.486	259.972	0.316687	0.08	6.16441	6.16441	1	1	1	6.16441	STL-phage-10129,STL-phage-988	['Unassigned']	['Unassigned']	['Unassigned']	['Unassigned']	['Unassigned']	['Unassigned']
VC_1233_0	2	26.8942	111.737	0.193998	0.181818	5.19615	5.19615	1	1	1	5.19615	STL-phage-14160,STL-phage-148	['Unassigned']	['Unassigned']	['Unassigned']	['Unassigned']	['Unassigned']	['Unassigned']
VC_1236_0	2	135.455	1794.08	0.0702006	0.04	7.87401	7.87401	1	1	1	7.87401	STL-phage-6267,STL-phage-6268	['Unassigned']	['Unassigned']	['Unassigned']	['Unassigned']	['Unassigned']	['Unassigned']
VC_1238_0	2	144.273	198.9	0.42041	0.118294	6.55744	6.55744	1	1	1	6.55744	STL-phage-7763,STL-phage-9679	['Unassigned']	['Unassigned']	['Unassigned']	['Unassigned']	['Unassigned']	['Unassigned']
VC_1242_0	2	25.0986	116.872	0.176787	0.125555	5.56776	5.56776	1	1	1	5.56776	STL-phage-13100,STL-phage-7475	['Unassigned']	['Unassigned']	['Unassigned']	['Unassigned']	['Unassigned']	['Unassigned']
VC_1244_0	2	42.1316	378.846	0.10008	0.0974817	7.61577	7.61577	1	1	1	7.61577	STL-phage-10330,STL-phage-9774	['Unassigned']	['Unassigned']	['Unassigned']	['Unassigned']	['Unassigned']	['Unassigned']
VC_1246_0	2	125.324	118.301	0.514412	0.166667	4.24264	4.24264	1	1	1	4.24264	STL-phage-10038,STL-phage-3230	['Unassigned']	['Unassigned']	['Unassigned']	['Unassigned']	['Unassigned']	['Unassigned']
VC_1250_0	2	79.7689	263.86	0.232137	0.100684	5	5	1	1	1	5	STL-phage-10207,STL-phage-2020	['Unassigned']	['Unassigned']	['Unassigned']	['Unassigned']	['Unassigned']	['Unassigned']
VC_1252_0	2	246.228	186.344	0.569218	0.25	4.47214	4.47214	1	1	1	4.47214	STL-phage-1132,STL-phage-8771	['Unassigned']	['Unassigned']	['Unassigned']	['Unassigned']	['Unassigned']	['Unassigned']
VC_1257_0	2	85.4092	719.363	0.106128	0.0981668	4	4	1	1	1	4	STL-phage-10876,STL-phage-2508	['Unassigned']	['Unassigned']	['Unassigned']	['Unassigned']	['Unassigned']	['Unassigned']
VC_1261_0	2	50.7795	462.056	0.0990172	0.116974	6.9282	6.9282	1	1	1	6.9282	STL-phage-11047,STL-phage-443	['Unassigned']	['Unassigned']	['Unassigned']	['Unassigned']	['Unassigned']	['Unassigned']
VC_1262_0	2	96.7008	26.5405	0.784646	0.222222	5.83095	5.83095	1	1	1	5.83095	STL-phage-2623,STL-phage-8777	['Unassigned']	['Unassigned']	['Unassigned']	['Unassigned']	['Unassigned']	['Unassigned']
VC_1270_0	2	23.0625	67.0911	0.255813	0.113258	4.79583	4.79583	1	1	1	4.79583	STL-phage-7243,STL-phage-9834	['Unassigned']	['Unassigned']	['Unassigned']	['Unassigned']	['Unassigned']	['Unassigned']
VC_1274_0	2	118.481	65.0439	0.645586	0.133333	5.19615	5.19615	1	1	1	5.19615	STL-phage-10254,STL-phage-9619	['Unassigned']	['Unassigned']	['Unassigned']	['Unassigned']	['Unassigned']	['Unassigned']
VC_1275_0	2	60.1518	272.859	0.18063	0.1017	7.68115	7.68115	1	1	1	7.68115	STL-phage-10050,STL-phage-3166	['Unassigned']	['Unassigned']	['Unassigned']	['Unassigned']	['Unassigned']	['Unassigned']
VC_1279_0	2	14.6735	51.1949	0.22277	0.125323	4.58258	4.58258	1	1	1	4.58258	STL-phage-13630,STL-phage-4520	['Unassigned']	['Unassigned']	['Unassigned']	['Unassigned']	['Unassigned']	['Unassigned']
VC_1286_0	2	4.12113	74.1293	0.052666	0.772542	2.23607	2.23607	1	1	1	2.23607	STL-phage-14104,STL-phage-14116	['Unassigned']	['Unassigned']	['Unassigned']	['Unassigned']	['Unassigned']	['Unassigned']
VC_1293_0	2	84.6229	643.878	0.11616	0.03125	7.28011	7.28011	1	1	1	7.28011	STL-phage-3556,STL-phage-8641	['Unassigned']	['Unassigned']	['Unassigned']	['Unassigned']	['Unassigned']	['Unassigned']
VC_1298_0	2	18.4058	262.468	0.0655304	0.123343	2.64575	2.64575	1	1	1	2.64575	STL-phage-13994,STL-phage-3530	['Unassigned']	['Unassigned']	['Unassigned']	['Unassigned']	['Unassigned']	['Unassigned']
VC_1303_0	2	20.8299	170.838	0.108677	0.15189	3.31662	3.31662	1	1	1	3.31662	STL-phage-2706,STL-phage-6168	['Unassigned']	['Unassigned']	['Unassigned']	['Unassigned']	['Unassigned']	['Unassigned']
VC_1305_0	2	38.755	69.2452	0.358842	0.2	4.79583	4.79583	1	1	1	4.79583	STL-phage-17465,STL-phage-9788	['Unassigned']	['Unassigned']	['Unassigned']	['Unassigned']	['Unassigned']	['Unassigned']
VC_1308_0	2	39.2215	109.993	0.262853	0.2	6.16441	6.16441	1	1	1	6.16441	STL-phage-17628,STL-phage-882	['Unassigned']	['Unassigned']	['Unassigned']	['Unassigned']	['Unassigned']	['Unassigned']
VC_1309_0	2	65.2799	164.624	0.283944	0.111883	6.40312	6.40312	1	1	1	6.40312	STL-phage-10972,STL-phage-2942	['Unassigned']	['Unassigned']	['Unassigned']	['Unassigned']	['Unassigned']	['Unassigned']
VC_1312_0	2	126.139	271.082	0.317553	0.0971235	6.78233	6.78233	1	1	1	6.78233	STL-phage-5568,STL-phage-8807	['Unassigned']	['Unassigned']	['Unassigned']	['Unassigned']	['Unassigned']	['Unassigned']
VC_1317_0	2	15.3164	85.8763	0.151359	0.151688	5.83095	5.83095	1	1	1	5.83095	STL-phage-12167,STL-phage-9561	['Unassigned']	['Unassigned']	['Unassigned']	['Unassigned']	['Unassigned']	['Unassigned']
VC_1324_0	2	284.046	36.9102	0.884999	0.4	5.38516	5.38516	1	1	1	5.38516	STL-phage-7048,STL-phage-8683	['Unassigned']	['Unassigned']	['Unassigned']	['Unassigned']	['Unassigned']	['Unassigned']
VC_1328_0	2	2.20307	4.59591	0.324029	1	2.64575	2.64575	1	1	1	2.64575	STL-phage-3086,STL-phage-462	['Unassigned']	['Unassigned']	['Unassigned']	['Unassigned']	['Unassigned']	['Unassigned']
VC_1329_0	2	67.7587	40.0578	0.628463	0.5	6.55744	6.55744	1	1	1	6.55744	STL-phage-12432,STL-phage-8798	['Unassigned']	['Unassigned']	['Unassigned']	['Unassigned']	['Unassigned']	['Unassigned']
VC_1330_0	2	179.665	120.881	0.597796	0.25	4.47214	4.47214	1	1	1	4.47214	STL-phage-7142,STL-phage-8776	['Unassigned']	['Unassigned']	['Unassigned']	['Unassigned']	['Unassigned']	['Unassigned']
VC_1333_0	2	10.703	68.4367	0.135242	0.5	4.47214	4.47214	1	1	1	4.47214	STL-phage-10065,STL-phage-15529	['Unassigned']	['Unassigned']	['Unassigned']	['Unassigned']	['Unassigned']	['Unassigned']
VC_1335_0	2	137.992	752.87	0.154898	0.0985347	7.14143	7.14143	1	1	1	7.14143	STL-phage-2681,STL-phage-6699	['Unassigned']	['Unassigned']	['Unassigned']	['Unassigned']	['Unassigned']	['Unassigned']
VC_1335_1	2	172.333	942.045	0.154645	0.0962841	5.83095	5.83095	1	1	1	5.83095	STL-phage-3048,STL-phage-8715	['Unassigned']	['Unassigned']	['Unassigned']	['Unassigned']	['Unassigned']	['Unassigned']
VC_1335_2	2	98.6069	1162.22	0.078208	0.037037	7.68115	7.68115	1	1	1	7.68115	STL-phage-4219,STL-phage-8541	['Unassigned']	['Unassigned']	['Unassigned']	['Unassigned']	['Unassigned']	['Unassigned']
VC_1338_0	2	79.1923	68.6378	0.535698	0.25	4.3589	4.3589	1	1	1	4.3589	STL-phage-11639,STL-phage-3942	['Unassigned']	['Unassigned']	['Unassigned']	['Unassigned']	['Unassigned']	['Unassigned']
VC_1339_0	2	5.5349	24.7785	0.182589	1	3.74166	3.74166	1	1	1	3.74166	STL-phage-1550,STL-phage-15997	['Unassigned']	['Unassigned']	['Unassigned']	['Unassigned']	['Unassigned']	['Unassigned']
VC_1340_0	2	10.8008	42.562	0.202403	0.8	4.79583	4.79583	1	1	1	4.79583	STL-phage-17692,STL-phage-3447	['Unassigned']	['Unassigned']	['Unassigned']	['Unassigned']	['Unassigned']	['Unassigned']
VC_1342_0	2	12.6053	105.633	0.106609	0.417471	2.44949	2.44949	1	1	1	2.44949	STL-phage-12928,STL-phage-569	['Unassigned']	['Unassigned']	['Unassigned']	['Unassigned']	['Unassigned']	['Unassigned']
VC_1348_0	2	200.976	489.98	0.290867	0.092837	5.56776	5.56776	1	1	1	5.56776	STL-phage-8703,STL-phage-940	['Unassigned']	['Unassigned']	['Unassigned']	['Unassigned']	['Unassigned']	['Unassigned']
VC_1349_0	2	6.56749	55.8812	0.105166	0.190476	5.47723	5.47723	1	1	1	5.47723	STL-phage-7127,STL-phage-9474	['Unassigned']	['Unassigned']	['Unassigned']	['Unassigned']	['Unassigned']	['Unassigned']
VC_1352_0	2	122.78	507.605	0.19477	0.0487805	5.56776	5.56776	1	1	1	5.56776	STL-phage-10070,STL-phage-8347	['Unassigned']	['Unassigned']	['Unassigned']	['Unassigned']	['Unassigned']	['Unassigned']
VC_1358_0	2	8.56988	169.357	0.0481652	0.294802	5.2915	5.2915	1	1	1	5.2915	STL-phage-15808,STL-phage-1974	['Unassigned']	['Unassigned']	['Unassigned']	['Unassigned']	['Unassigned']	['Unassigned']
VC_1361_0	2	30.8512	244.815	0.111915	0.0939681	6.78233	6.78233	1	1	1	6.78233	STL-phage-3875,STL-phage-4158	['Unassigned']	['Unassigned']	['Unassigned']	['Unassigned']	['Unassigned']	['Unassigned']
VC_1368_0	2	52.5879	46.5509	0.530447	0.285714	3.87298	3.87298	1	1	1	3.87298	STL-phage-15642,STL-phage-911	['Unassigned']	['Unassigned']	['Unassigned']	['Unassigned']	['Unassigned']	['Unassigned']
VC_1369_0	2	82.5217	73.0469	0.530452	0.117647	4.3589	4.3589	1	1	1	4.3589	STL-phage-689,STL-phage-818	['Unassigned']	['Unassigned']	['Unassigned']	['Unassigned']	['Unassigned']	['Unassigned']
VC_1373_0	2	128.491	121.108	0.514789	0.142857	4	4	1	1	1	4	STL-phage-16967,STL-phage-5683	['Unassigned']	['Unassigned']	['Unassigned']	['Unassigned']	['Unassigned']	['Unassigned']
VC_1374_0	2	29.9272	51.2046	0.368871	0.128604	6.245	6.245	1	1	1	6.245	STL-phage-2832,STL-phage-8896	['Unassigned']	['Unassigned']	['Unassigned']	['Unassigned']	['Unassigned']	['Unassigned']
VC_1378_0	2	88.503	39.9554	0.688962	0.117647	2.82843	2.82843	1	1	1	2.82843	STL-phage-11852,STL-phage-6886	['Unassigned']	['Unassigned']	['Unassigned']	['Unassigned']	['Unassigned']	['Unassigned']
VC_1379_0	2	101.818	321.507	0.240519	0.0997555	4.24264	4.24264	1	1	1	4.24264	STL-phage-10326,STL-phage-2441	['Unassigned']	['Unassigned']	['Unassigned']	['Unassigned']	['Unassigned']	['Unassigned']
VC_1381_0	2	85.0619	156.599	0.351989	0.107441	4	4	1	1	1	4	STL-phage-12493,STL-phage-5430	['Unassigned']	['Unassigned']	['Unassigned']	['Unassigned']	['Unassigned']	['Unassigned']
VC_1383_0	2	83.7248	316.499	0.209195	0.0606061	5.65685	5.65685	1	1	1	5.65685	STL-phage-1326,STL-phage-4028	['Unassigned']	['Unassigned']	['Unassigned']	['Unassigned']	['Unassigned']	['Unassigned']
VC_1384_0	2	48.9507	16.7736	0.744788	0.5	5.47723	5.47723	1	1	1	5.47723	STL-phage-11977,STL-phage-730	['Unassigned']	['Unassigned']	['Unassigned']	['Unassigned']	['Unassigned']	['Unassigned']
VC_1386_0	2	16.0546	48.1029	0.250238	0.2	4.79583	4.79583	1	1	1	4.79583	STL-phage-10080,STL-phage-17895	['Unassigned']	['Unassigned']	['Unassigned']	['Unassigned']	['Unassigned']	['Unassigned']
VC_1395_0	2	52.5469	670.237	0.0727008	0.0714286	2.44949	2.44949	1	1	1	2.44949	STL-phage-6914,STL-phage-6915	['Unassigned']	['Unassigned']	['Unassigned']	['Unassigned']	['Unassigned']	['Unassigned']
VC_1398_0	2	41.6748	69.1729	0.375965	0.117647	5.47723	5.47723	1	1	1	5.47723	STL-phage-10084,STL-phage-15611	['Unassigned']	['Unassigned']	['Unassigned']	['Unassigned']	['Unassigned']	['Unassigned']
VC_1401_0	2	100.686	251.017	0.286282	0.0917703	4.47214	4.47214	1	1	1	4.47214	STL-phage-4657,STL-phage-9855	['Unassigned']	['Unassigned']	['Unassigned']	['Unassigned']	['Unassigned']	['Unassigned']
VC_1408_0	2	201.672	400.478	0.33492	0.0989211	5.38516	5.38516	1	1	1	5.38516	STL-phage-2733,STL-phage-2734	['Unassigned']	['Unassigned']	['Unassigned']	['Unassigned']	['Unassigned']	['Unassigned']
VC_1413_0	2	34.3898	286.609	0.107134	0.0934648	5.74456	5.74456	1	1	1	5.74456	STL-phage-10672,STL-phage-5002	['Unassigned']	['Unassigned']	['Unassigned']	['Unassigned']	['Unassigned']	['Unassigned']
VC_1414_0	2	44.9167	226.899	0.165247	0.131772	4.69042	4.69042	1	1	1	4.69042	STL-phage-3741,STL-phage-550	['Unassigned']	['Unassigned']	['Unassigned']	['Unassigned']	['Unassigned']	['Unassigned']
VC_1418_0	2	177.196	91.7793	0.658782	0.0526316	0	0	1	1	1	0	STL-phage-5550,STL-phage-9558	['Unassigned']	['Unassigned']	['Unassigned']	['Unassigned']	['Unassigned']	['Unassigned']
VC_1419_0	2	57.4175	99.018	0.367036	0.108472	4.12311	4.12311	1	1	1	4.12311	STL-phage-16013,STL-phage-8159	['Unassigned']	['Unassigned']	['Unassigned']	['Unassigned']	['Unassigned']	['Unassigned']
VC_1422_0	2	162.58	43.3101	0.789645	0.4	4.58258	4.58258	1	1	1	4.58258	STL-phage-7526,STL-phage-9576	['Unassigned']	['Unassigned']	['Unassigned']	['Unassigned']	['Unassigned']	['Unassigned']
VC_1423_0	2	6.03855	1.59258	0.791305	1	4.3589	4.3589	1	1	1	4.3589	STL-phage-11295,STL-phage-13529	['Unassigned']	['Unassigned']	['Unassigned']	['Unassigned']	['Unassigned']	['Unassigned']
VC_1424_0	2	27.3681	246.459	0.0999465	0.0540541	6.48074	6.48074	1	1	1	6.48074	STL-phage-12744,STL-phage-7565	['Unassigned']	['Unassigned']	['Unassigned']	['Unassigned']	['Unassigned']	['Unassigned']
VC_1426_0	2	96.5635	227.412	0.298058	0.0392157	6.78233	6.78233	1	1	1	6.78233	STL-phage-5376,STL-phage-5580	['Unassigned']	['Unassigned']	['Unassigned']	['Unassigned']	['Unassigned']	['Unassigned']
VC_1428_0	2	70.0021	289.36	0.194795	0.0974817	8.12404	8.12404	1	1	1	8.12404	STL-phage-840,STL-phage-841	['Unassigned']	['Unassigned']	['Unassigned']	['Unassigned']	['Unassigned']	['Unassigned']
VC_1430_0	2	15.6516	74.3186	0.173964	0.124626	7.54983	7.54983	1	1	1	7.54983	STL-phage-15691,STL-phage-9726	['Unassigned']	['Unassigned']	['Unassigned']	['Unassigned']	['Unassigned']	['Unassigned']
VC_1432_0	2	5.65122	9.92729	0.362758	0.234764	3.74166	3.74166	1	1	1	3.74166	STL-phage-16537,STL-phage-2565	['Unassigned']	['Unassigned']	['Unassigned']	['Unassigned']	['Unassigned']	['Unassigned']
VC_1433_0	2	75.2774	311.019	0.194869	0.0989074	5.38516	5.38516	1	1	1	5.38516	STL-phage-11308,STL-phage-9879	['Unassigned']	['Unassigned']	['Unassigned']	['Unassigned']	['Unassigned']	['Unassigned']
VC_1435_0	2	49.0444	29.7843	0.622164	0.285714	8	8	1	1	1	8	STL-phage-2604,STL-phage-8645	['Unassigned']	['Unassigned']	['Unassigned']	['Unassigned']	['Unassigned']	['Unassigned']
VC_1440_0	2	53.5821	246.464	0.17858	0.0939863	3.74166	3.74166	1	1	1	3.74166	STL-phage-11357,STL-phage-6186	['Unassigned']	['Unassigned']	['Unassigned']	['Unassigned']	['Unassigned']	['Unassigned']
VC_1441_0	2	124.379	356.139	0.258844	0.0948005	6.55744	6.55744	1	1	1	6.55744	STL-phage-1208,STL-phage-9306	['Unassigned']	['Unassigned']	['Unassigned']	['Unassigned']	['Unassigned']	['Unassigned']
VC_1445_0	2	50.0867	96.069	0.342694	0.110697	3.4641	3.4641	1	1	1	3.4641	STL-phage-14207,STL-phage-8391	['Unassigned']	['Unassigned']	['Unassigned']	['Unassigned']	['Unassigned']	['Unassigned']
VC_1449_0	2	210.423	4505.78	0.0446169	0.0889575	8.48528	8.48528	1	1	1	8.48528	STL-phage-6842,STL-phage-9368	['Unassigned']	['Unassigned']	['Unassigned']	['Unassigned']	['Unassigned']	['Unassigned']
VC_1452_0	2	20.0138	419.119	0.0455757	0.136364	3.31662	3.31662	1	1	1	3.31662	STL-phage-184,STL-phage-6848	['Unassigned']	['Unassigned']	['Unassigned']	['Unassigned']	['Unassigned']	['Unassigned']
VC_1453_0	2	116.834	286.335	0.28979	0.0997555	4	4	1	1	1	4	STL-phage-10439,STL-phage-5372	['Unassigned']	['Unassigned']	['Unassigned']	['Unassigned']	['Unassigned']	['Unassigned']
VC_1456_0	2	11.6263	125.733	0.084642	0.189041	3.31662	3.31662	1	1	1	3.31662	STL-phage-13356,STL-phage-17723	['Unassigned']	['Unassigned']	['Unassigned']	['Unassigned']	['Unassigned']	['Unassigned']
VC_1461_0	2	4.7632	6.59609	0.419322	0.5	4.12311	4.12311	1	1	1	4.12311	STL-phage-10412,STL-phage-11978	['Unassigned']	['Unassigned']	['Unassigned']	['Unassigned']	['Unassigned']	['Unassigned']
VC_1462_0	2	10.5745	5.52511	0.656818	0.666667	4.79583	4.79583	1	1	1	4.79583	STL-phage-10102,STL-phage-14979	['Unassigned']	['Unassigned']	['Unassigned']	['Unassigned']	['Unassigned']	['Unassigned']
VC_1466_0	2	35.7984	296.321	0.107788	0.0540541	7.87401	7.87401	1	1	1	7.87401	STL-phage-3990,STL-phage-7782	['Unassigned']	['Unassigned']	['Unassigned']	['Unassigned']	['Unassigned']	['Unassigned']
VC_1470_0	2	126.943	172.181	0.424383	0.08	6.63325	6.63325	1	1	1	6.63325	STL-phage-1640,STL-phage-5115	['Unassigned']	['Unassigned']	['Unassigned']	['Unassigned']	['Unassigned']	['Unassigned']
VC_1472_0	2	300	1974.99	0.131869	0.145059	8.06226	8.06226	1	1	1	8.06226	STL-phage-3814,STL-phage-7480	['Unassigned']	['Unassigned']	['Unassigned']	['Unassigned']	['Unassigned']	['Unassigned']
VC_1474_0	2	1.60279	26.7992	0.0564321	0.874083	5.19615	5.19615	1	1	1	5.19615	STL-phage-13578,STL-phage-1995	['Unassigned']	['Unassigned']	['Unassigned']	['Unassigned']	['Unassigned']	['Unassigned']
VC_1479_0	2	54.0993	59.3464	0.476874	0.166667	3.60555	3.60555	1	1	1	3.60555	STL-phage-10780,STL-phage-983	['Unassigned']	['Unassigned']	['Unassigned']	['Unassigned']	['Unassigned']	['Unassigned']
VC_1480_0	2	77.6804	98.3827	0.441208	0.128604	4.47214	4.47214	1	1	1	4.47214	STL-phage-2157,STL-phage-9411	['Unassigned']	['Unassigned']	['Unassigned']	['Unassigned']	['Unassigned']	['Unassigned']
VC_1481_0	2	81.7886	25.5952	0.761647	0.25	3.87298	3.87298	1	1	1	3.87298	STL-phage-10111,STL-phage-2503	['Unassigned']	['Unassigned']	['Unassigned']	['Unassigned']	['Unassigned']	['Unassigned']
VC_1482_0	2	30.4211	0	1	1	3.4641	3.4641	1	1	1	3.4641	STL-phage-10112,STL-phage-17450	['Unassigned']	['Unassigned']	['Unassigned']	['Unassigned']	['Unassigned']	['Unassigned']
VC_1485_0	2	75.3912	1065.94	0.0660555	0.0883448	7.81025	7.81025	1	1	1	7.81025	STL-phage-11372,STL-phage-4477	['Unassigned']	['Unassigned']	['Unassigned']	['Unassigned']	['Unassigned']	['Unassigned']
VC_1486_12	2	176.395	9623.44	0.0179998	0.0848944	8.24621	8.24621	1	1	1	8.24621	STL-phage-5781,STL-phage-5782	['Unassigned']	['Unassigned']	['Unassigned']	['Unassigned']	['Unassigned']	['Unassigned']
VC_1486_2	2	150.883	8239.27	0.0179833	0.0849951	5.74456	5.74456	1	1	1	5.74456	STL-phage-5787,STL-phage-7937	['Unassigned']	['Unassigned']	['Unassigned']	['Unassigned']	['Unassigned']	['Unassigned']
VC_1486_5	2	138.854	9626.19	0.0142195	0.0849663	7.68115	7.68115	1	1	1	7.68115	STL-phage-327,STL-phage-5780	['Unassigned']	['Unassigned']	['Unassigned']	['Unassigned']	['Unassigned']	['Unassigned']
VC_1489_0	2	162.438	2876.21	0.0534573	0.0864378	6.55744	6.55744	1	1	1	6.55744	STL-phage-4823,STL-phage-9962	['Unassigned']	['Unassigned']	['Unassigned']	['Unassigned']	['Unassigned']	['Unassigned']
VC_148_0	2	45.7858	174.871	0.207498	0.0996772	2.23607	2.23607	1	1	1	2.23607	STL-phage-52,STL-phage-53	['Unassigned']	['Unassigned']	['Unassigned']	['Unassigned']	['Unassigned']	['Unassigned']
VC_1494_0	2	47.4782	25.8921	0.647103	0.146793	3	3	1	1	1	3	STL-phage-11157,STL-phage-7497	['Unassigned']	['Unassigned']	['Unassigned']	['Unassigned']	['Unassigned']	['Unassigned']
VC_1501_0	2	13.0275	179.461	0.0676794	0.101188	4.12311	4.12311	1	1	1	4.12311	STL-phage-12673,STL-phage-3975	['Unassigned']	['Unassigned']	['Unassigned']	['Unassigned']	['Unassigned']	['Unassigned']
VC_1510_0	2	18.9014	63.9179	0.228225	0.134481	6.245	6.245	1	1	1	6.245	STL-phage-16329,STL-phage-9096	['Unassigned']	['Unassigned']	['Unassigned']	['Unassigned']	['Unassigned']	['Unassigned']
VC_1512_0	2	34.4073	157.97	0.178853	0.118294	4.47214	4.47214	1	1	1	4.47214	STL-phage-10537,STL-phage-12324	['Unassigned']	['Unassigned']	['Unassigned']	['Unassigned']	['Unassigned']	['Unassigned']
VC_1514_0	2	271.399	1011.73	0.211513	0.0425532	5.09902	5.09902	1	1	1	5.09902	STL-phage-16748,STL-phage-5084	['Unassigned']	['Unassigned']	['Unassigned']	['Unassigned']	['Unassigned']	['Unassigned']
VC_1516_0	2	41.6543	67.5579	0.381407	0.166667	6.48074	6.48074	1	1	1	6.48074	STL-phage-16581,STL-phage-5286	['Unassigned']	['Unassigned']	['Unassigned']	['Unassigned']	['Unassigned']	['Unassigned']
[truncated: 2,314 more rows]

## Sheet: S7 PhaGCN2
Table S7 PhaGCN2 classification result for phage genomes
Phage contig	idx	Prediction
STL-phage-1	0_0	Siphoviridae_like
STL-phage-2	0_1	Podoviridae_like
[truncated: 8,101 more rows]

## Sheet: S8 Phage lifestyle
Table S8 Prediction results of phage lifestyle
[truncated: 18,646 more rows]

[truncated: 6 more sheets: S9 Phage coverage per Gb data, S10 Host-phage pairs, S11 Predicted AMGs, S12 Filtered AMGs, S13 Coverage of prokaryotes, S14 Coverage of phages]
